# Supplementary material for: The 3D structure of lipidic fibrils of α-synuclein
Source: Nat Commun. 2022 Nov 10;13:6810. doi: 10.1038/s41467-022-34552-7 (PMC9649780; doi:10.1038/s41467-022-34552-7)
Supplement: Supplementary file 6 — Source Data [file 41467_2022_34552_MOESM6_ESM.xlsx]

## Sheet: Fig.4 - L1A
# Residue		Fraction
# Res.no.	Res.type	Acyl	Phosphate	Choline	Cl-	Na+
1	MET	0.56	0.92	0.16	0.14	0
2	ASP	0.01	0.47	0	0.01	0
3	VAL	0.75	0.6	0	0.05	0
4	PHE	0.75	0	0	0	0
5	MET	0.75	0.52	0.01	0.06	0
6	LYS	0.02	0.67	0	0.06	0
7	GLY	0	0	0	0	0
8	LEU	0	0	0	0	0
9	SER	0	0	0	0	0
10	LYS	0.1	0.4	0	0.45	0
11	ALA	0	0	0	0	0
12	LYS	0	0.3	0	0.47	0.03
13	GLU	0	0.3	0	0.04	0.05
14	GLY	0	0	0	0	0
15	VAL	0	0	0	0	0
16	VAL	0	0	0	0	0
17	ALA	0	0	0	0	0
18	ALA	0	0	0	0	0
19	ALA	0	0	0	0	0
20	GLU	0.02	0.85	0	0.09	0
21	LYS	0.2	0.99	0.07	0.6	0
22	THR	0	0	0	0	0
23	LYS	0	0.16	0.08	0.55	0.01
24	GLN	0	0	0	0	0
25	GLY	0	0	0	0	0
26	VAL	0	0	0	0	0
27	ALA	0	0	0	0	0
28	GLU	0	0.05	0.07	0.04	0.02
29	ALA	0	0	0	0	0
30	ALA	0	0	0	0	0
31	GLY	0	0	0	0	0
32	LYS	0.01	0.07	0.18	0.01	0.09
33	THR	0	0	0	0	0
34	LYS	0	0	0	0	0
35	GLU	1	0.23	0.38	0.01	0.29
36	GLY	1	0	0	0	0
37	VAL	1	0	0	0	0
38	LEU	1	0	0	0	0
39	TYR	0.1	0	0	0	0
40	VAL	1	0.07	0	0	0
41	GLY	0.52	0.38	0.02	0.08	0
42	SER	0	0.16	0	0	0
43	LYS	0.07	0.75	0.01	0.63	0
44	THR	0	0	0	0.01	0
45	LYS	0	0.32	0.07	0.38	0
46	GLU	0	0	0	0.05	0
47	GLY	0	0	0	0.06	0
48	VAL	0	0	0	0	0
49	VAL	0	0	0	0	0
50	HIE	0	0	0	0	0
51	GLY	0	0	0	0	0
52	VAL	0	0	0	0	0
53	ALA	0	0	0	0	0
54	THR	0	0	0	0	0
55	VAL	0	0	0.12	0.06	0
56	ALA	0	0	0.12	0	0
57	GLU	0	0.28	0.13	0.12	0
58	LYS	0.14	0.78	0	0.54	0
59	THR	0	0.01	0	0.18	0
60	LYS	0	0.37	0.01	0.63	0.1
61	GLU	0	0.03	0.01	0.01	0.98
62	GLN	0	0	0	0	0
63	VAL	0.09	0	0	0	0.15
64	THR	0	0	0	0	0
65	ASN	0.19	0.01	0	0.01	0.04
66	VAL	0.09	0	0	0	0
67	GLY	0.8	0.19	0.21	0.01	0.11
68	GLY	0.84	0.06	0.14	0	0.05
69	ALA	1	0	0.01	0	0
70	VAL	0.04	0	0	0	0
71	VAL	1	0	0	0	0
72	THR	0.29	0	0	0	0
73	GLY	0.14	0	0	0	0
74	VAL	0.01	0	0	0	0
75	THR	1	0	0	0	0
76	ALA	0.01	0	0	0	0
77	VAL	1	0	0	0	0
78	ALA	0	0	0	0	0
79	GLN	1	0.84	0	0	0
80	LYS	0.06	0.95	0.03	0.02	0.65
81	THR	0	0	0	0	0
82	VAL	0	0	0	0	0
83	GLU	0.03	0.37	0.08	0.01	0.96
84	GLY	0.33	0.04	0.03	0	0.51
85	ALA	0.63	0.13	0.49	0.01	0.06
86	GLY	0.46	0.02	0.32	0	0.03
87	SER	1	0.11	0.37	0	0.03
88	ILE	0.08	0	0	0	0
89	ALA	1	0	0	0	0
90	ALA	0	0	0	0	0
91	ALA	0	0	0	0	0
92	THR	1	0	0	0	0
93	GLY	0	0	0	0	0
94	PHE	1	0.2	0.01	0	0
95	VAL	0	0	0	0	0
96	LYS	0.54	0.82	0.03	0.01	0.11
97	LYS	0	0.35	0	0.04	0.06
98	ASP	0.86	0.71	0.08	0	0.08
99	GLN	0.94	0.61	0.11	0.03	0.05

## Sheet: Fig.4 - L1B
# Residue		Fraction
# Res.no.	Res.type	Acyl	Phosphate	Choline	Cl-	Na+
1	MET	1	0.58	0	1	0
2	ASP	0	0	0	0.83	0
3	VAL	1	0	0	0	0
4	PHE	1	0	0	0	0
5	MET	1	0.99	0	0	0
6	LYS	0	1	0	0	0
7	GLY	0	0	0	0	0
8	LEU	0	0	0	0	0
9	SER	0	0	0	0	0
10	LYS	0	0.99	0	0.96	0
11	ALA	0	0	0	0	0
12	LYS	0	1	0	0	1
13	GLU	0	1	0	0	1
14	GLY	0	0	0	0	0
15	VAL	0	0	0	0	0
16	VAL	0	0	0	0	0
17	ALA	0	0	0	0	0
18	ALA	0	0	0	0	0
19	ALA	0	0	0	0	0
20	GLU	0	1	0	0	0
21	LYS	0	1	0	0.97	0
22	THR	0	0	0	0	0
23	LYS	0	0	0	0.94	0
24	GLN	0	0	0	0	0
25	GLY	0	0	0	0	0
26	VAL	0	0	0	0	0
27	ALA	0	0	0	0	0
28	GLU	0	0	0	0	0
29	ALA	0	0	0	0	0
30	ALA	0	0	0	0	0
31	GLY	0	0	0	0.59	0
32	LYS	0	0	0	0	0
33	THR	0	0	0	0.58	0
34	LYS	0	0	0	0	0
35	GLU	0	0.58	0.98	0	0
36	GLY	0.88	0	0.71	0	0
37	VAL	0	0	0	0	0
38	LEU	1	0	0	0	0
39	TYR	0	0	0	0	0
40	VAL	1	0	0	0	0
41	GLY	0	0	0	0.94	0
42	SER	0	0	0	0	0
43	LYS	0	0.98	0	1	0
44	THR	0	0	0	0	0
45	LYS	0	0	0	0.84	0
46	GLU	0	0	0	0	0
47	GLY	0	0	0	0	0
48	VAL	0	0	0	0	0
49	VAL	0	0	0	0	0
50	HIE	0	0	0	0	0
51	GLY	0	0	0	0	0
52	VAL	0	0	0	0	0
53	ALA	0	0	0	0	0
54	THR	0	0	0	0	0
55	VAL	0	0	0	0	0
56	ALA	0	0	0	0	0
57	GLU	0	0	0	0	0
58	LYS	0	1	0	0.67	0
59	THR	0	0	0	0	0
60	LYS	0	1	0	0.67	0
61	GLU	0	0	0	0	1
62	GLN	0	0	0	0	0
63	VAL	0	0	0	0	0
64	THR	0	0	0	0	0
65	ASN	0	0	0	0	0
66	VAL	0	0	0	0	0
67	GLY	1	0	0.62	0	0
68	GLY	1	0	0	0	0
69	ALA	1	0	0	0	0
70	VAL	0	0	0	0	0
71	VAL	1	0	0	0	0
72	THR	0.99	0	0	0	0
73	GLY	0.94	0	0	0	0
74	VAL	0	0	0	0	0
75	THR	1	0	0	0	0
76	ALA	0	0	0	0	0
77	VAL	1	0	0	0	0
78	ALA	0	0	0	0	0
79	GLN	1	0.92	0	0	0
80	LYS	0.55	1	0	0	0.75
81	THR	0	0	0	0	0
82	VAL	0	0	0	0	0
83	GLU	0	0.9	0	0	1
84	GLY	0	0	0	0	0.87
85	ALA	0.7	0.74	1	0	0
86	GLY	0	0	0.9	0	0
87	SER	1	0	0.92	0	0
88	ILE	0	0	0	0	0
89	ALA	1	0	0	0	0
90	ALA	0	0	0	0	0
91	ALA	0	0	0	0	0
92	THR	1	0	0	0	0
93	GLY	0	0	0	0	0
94	PHE	1	0.94	0	0	0
95	VAL	0	0	0	0	0
96	LYS	0.58	1	0	0	0.77
97	LYS	0	1	0	0	0.96
98	ASP	0.99	1	0	0	0.75
99	GLN	1	0.95	0	0	0

## Sheet: Fig.4 - L1C
# Residue		Fraction
# Res.no.	Res.type	Acyl	Phosphate	Choline	Cl-	Na+
1	MET	1	1	0	0.61	0
2	ASP	0	0.81	0	0.52	0
3	VAL	1	0	0	0	0
4	PHE	1	0	0	0	0
5	MET	1	0.95	0	0	0
6	LYS	0	1	0	0	0
7	GLY	0	0	0	0	0
8	LEU	0	0	0	0	0
9	SER	0	0	0	0	0
10	LYS	0	0.56	0	0.91	0
11	ALA	0	0	0	0	0
12	LYS	0	0.91	0	0.74	0
13	GLU	0	0.77	0	0	0
14	GLY	0	0	0	0	0
15	VAL	0	0	0	0	0
16	VAL	0	0	0	0	0
17	ALA	0	0	0	0	0
18	ALA	0	0	0	0	0
19	ALA	0	0	0	0	0
20	GLU	0	1	0	0	0
21	LYS	0	1	0	0	0
22	THR	0	0	0	0	0
23	LYS	0	0	0	0	0
24	GLN	0	0	0	0	0
25	GLY	0	0	0	0	0
26	VAL	0	0	0	0	0
27	ALA	0	0	0	0	0
28	GLU	0	0	0.57	0	0
29	ALA	0	0	0	0	0
30	ALA	0	0	0	0	0
31	GLY	0	0	0	0	0
32	LYS	0	0	0.59	0	0
33	THR	0	0	0	0	0
34	LYS	0	0	0	0	0
35	GLU	1	0.64	0.88	0	0
36	GLY	1	0	0	0	0
37	VAL	1	0	0	0	0
38	LEU	1	0	0	0	0
39	TYR	0	0	0	0	0
40	VAL	1	0.97	0	0.64	0
41	GLY	0	0.55	0	0.89	0
42	SER	0	0	0	0	0
43	LYS	0	0	0	1	0
44	THR	0	0	0	0	0
45	LYS	0	0	0	1	0
46	GLU	0	0	0	0.59	0
47	GLY	0	0	0	0.63	0
48	VAL	0	0	0	0	0
49	VAL	0	0	0	0	0
50	HIE	0	0	0	0	0
51	GLY	0	0	0	0	0
52	VAL	0	0	0.98	0	0
53	ALA	0	0	0	0	0
54	THR	0	0	0	0	0
55	VAL	0	0	0	0.79	0
56	ALA	0	0	0	0	0
57	GLU	0	0	0	1	0
58	LYS	0	1	0	1	0
59	THR	0	0.55	0	0	0
60	LYS	0	1	0	0	0
61	GLU	0	0	0	0	1
62	GLN	0	0	0	0	0
63	VAL	0	0	0	0	0
64	THR	0	0	0	0	0
65	ASN	0	0	0	0	0
66	VAL	0	1	1	0	0
67	GLY	1	1	1	0	0
68	GLY	1	1	1	0	0
69	ALA	1	1	1	0	0
70	VAL	0	1	1	0	0
71	VAL	1	0	0	0	0
72	THR	0.84	0	0	0	0
73	GLY	0.65	0	0	0	0
74	VAL	0	0	0	0	0
75	THR	1	0	0	0	0
76	ALA	0	0	0	0	0
77	VAL	1	0	0	0	0
78	ALA	0	0	0	0	0
79	GLN	1	0.98	0	0	0
80	LYS	0	1	0	0	1
81	THR	0	0	0	0	0
82	VAL	0	0	0	0	0
83	GLU	0.59	0.99	0	0	1
84	GLY	0.92	0	0	0	0
85	ALA	0.98	0	0	0	0
86	GLY	0.95	0	0	0	0
87	SER	1	0	0	0	0
88	ILE	0	0	0	0	0
89	ALA	1	0	0	0	0
90	ALA	0	0	0	0	0
91	ALA	0	0	0	0	0
92	THR	1	0	0	0	0
93	GLY	0.82	0	0	0	0
94	PHE	1	0.51	0	0	0
95	VAL	0	0	0	0	0
96	LYS	0.87	0.92	0	0	0.78
97	LYS	0	0.87	0	0	0
98	ASP	0	0.83	0	0	0.97
99	GLN	0.64	0.75	0	0	0.85

## Sheet: Fig.4 - L2A
# Residue		Fraction
# Res.no.	Res.type	Acyl	Phosphate	Choline	Cl-	Na+
14	GLY	1	0	0	0	0
15	VAL	1	0	0	0	0
16	VAL	1	0	0	0	0
17	ALA	0	0	0	0	0
18	ALA	1	0	0	0	0
19	ALA	1	0	0	0	0
20	GLU	1	1	0.64	0	1
21	LYS	0	0	0	1	0
22	THR	0	0.99	0	0	1
23	LYS	0	1	0	1	0
24	GLN	1	0.95	0	0	0
33	THR	0	0.75	0.93	0	0
34	LYS	0	0.97	0	1	0
35	GLU	0	0	0.55	0	0.92
36	GLY	0	0	0	0	0
37	VAL	0	0	0	0.65	0
38	LEU	0	0	0	0	0
39	TYR	1	0.66	0	0.98	0
40	VAL	1	0	0	0	0
41	GLY	1	0	0	0	0
42	SER	1	0	0	0	0
43	LYS	1	0.98	0	1	0
44	THR	0	0	0	0.61	0
45	LYS	0	0.67	0	1	0
46	GLU	0	0.56	0	0	1
47	GLY	0	0	0	0	0
48	VAL	0	0	0	0	0
49	VAL	0	0	0	0	0
50	HIS	0.55	0	0	0	0
51	GLY	0	0	0	0	0
52	VAL	0	0	0	0	0
53	ALA	0	0	0	0	0
54	THR	0	0	0	0	0
55	VAL	0.61	0	0	0	0.65
56	ALA	0	0	0	0	0
57	GLU	0	0.8	0	0	1
58	LYS	0	1	0	0.77	0
59	THR	0	0	0	0	0
60	LYS	0	1	0	0.72	1
61	GLU	0	0	0	0	1
62	GLN	0	0	0	0	0
63	VAL	0	0	0	0	0
64	THR	0	0	0	0	0
65	ASN	0	0	0	0	0
66	VAL	0	0	0	0	0
67	GLY	0	0	0	0	0
68	GLY	0	0	0	0	0
69	ALA	0	0	0	0	0
70	VAL	0	0	0	0	0
71	VAL	0	0	0	0	0
72	THR	0	0	0	0	0
73	GLY	0	0	0	0	0
74	VAL	0	0	0	0	0
75	THR	0	0	0	0	0
76	ALA	0	0	0	0	0
77	VAL	0	0	0	0	0
78	ALA	0	0	0	0	0
79	GLN	0	0	0	0	0
80	LYS	0	0	0	0	0
81	THR	0	0	0	0	0
82	VAL	0	0	0	0	0
83	GLU	0	0	0	0	0
84	GLY	0	0	0	0	0
85	ALA	0	0	0	0	0
86	GLY	0	0	0	0	0
87	SER	0	0	0	0	0
88	ILE	0	0	0	0	0
89	ALA	0	0	0	0	0
90	ALA	0	0	0	0	0
91	ALA	1	0	0	0	0
92	THR	1	0	0	0	0
93	GLY	1	0	0	0	0
94	PHE	1	0	0	0	0
95	VAL	1	0	0	0	0
96	LYS	0.92	1	0	0	0

## Sheet: Fig.4 - L2B
# Residue		Fraction
# Res.no.	Res.type	Acyl	Phosphate	Choline	Cl-	Na+
14	GLY	1	0	0	0	0
15	VAL	1	0	0	0	0
16	VAL	1	0	0	0	0
17	ALA	0	0	0	0	0
18	ALA	1	0	0	0	0
19	ALA	0	0	0	0	0
20	GLU	0	0.96	0	0	1
21	LYS	0	0	0	1	0
22	THR	0	0	0	0	0.83
23	LYS	0	0.93	0	1	0
24	GLN	1	0.78	0	0	0
33	THR	0	0	0	0	0
34	LYS	0	1	0	0	0
35	GLU	0	0	0	0	0
36	GLY	0	0	0	0	0
37	VAL	0	0	0	0	0
38	LEU	0	0	0	0	0
39	TYR	1	1	0	0	0
40	VAL	1	0	0	0	0
41	GLY	1	0	0	0	0
42	SER	0.66	0	0	0	0
43	LYS	0.88	1	0	1	0
44	THR	0	0	0	0.61	0
45	LYS	0	0.86	0	1	0
46	GLU	0	0	0	0	1
47	GLY	0	0	0	0	0
48	VAL	0	0	0	0	0
49	VAL	0	0	0	0	0
50	HIS	0	0	0	0	0
51	GLY	0	0	0	0	0
52	VAL	0	0	0	0	0
53	ALA	0	0	0	0	0
54	THR	0	0	0	0	0
55	VAL	0	0	0	0	0.52
56	ALA	0	0	0	0	0
57	GLU	0	0	0	0	1
58	LYS	0	0.94	0	0	0
59	THR	0	0	0	0	0
60	LYS	0	0.94	0	0	1
61	GLU	0	0	0	0	1
62	GLN	0	0	0	0	0
63	VAL	0	0	0	0	0
64	THR	0	0	0	0	0
65	ASN	0	0	0	0	0
66	VAL	0	0	0	0	0
67	GLY	0	0	0	0	0
68	GLY	0	0	0	0	0
69	ALA	0	0	0	0	0
70	VAL	0	0	0	0	0
71	VAL	0	0	0	0	0
72	THR	0	0	0	0	0
73	GLY	0	0	0	0	0
74	VAL	0	0	0	0	0
75	THR	0	0	0	0	0
76	ALA	0	0	0	0	0
77	VAL	0	0	0	0	0
78	ALA	0	0	0	0	0
79	GLN	0	0	0	0	0
80	LYS	0	0	0	0	0
81	THR	0	0	0	0	0
82	VAL	0	0	0	0	0
83	GLU	0	0	0	0	0
84	GLY	0	0	0	0	0
85	ALA	0	0	0	0	0
86	GLY	0	0	0	0	0
87	SER	0	0	0	0	0
88	ILE	0	0	0	0	0
89	ALA	0	0	0	0	0
90	ALA	0	0	0	0	0
91	ALA	1	0	0	0	0
92	THR	1	0	0	0	0
93	GLY	1	0	0	0	0
94	PHE	1	0	0	0	0
95	VAL	1	0	0	0	0
96	LYS	0.93	1	0	0	0

## Sheet: Fig.4 - L3A
# Residue		Fraction
# Res.no.	Res.type	Acyl	Phosphate	Choline	Cl-	Na+
14	GLY	1	0	0	0	0
15	VAL	1	0	0	0	0
16	VAL	1	0	0	0	0
17	ALA	0	0	0	0	0
18	ALA	1	0	0	0	0
19	ALA	0.56	0	0	0	0
33	THR	0	0.67	0.61	0	0
34	LYS	0.57	1	0	0.65	0
35	GLU	0	0	0	0	0.97
36	GLY	0	0	0	0	0
37	VAL	1	0.99	0	0	0
38	LEU	0.95	0	0	0	0
39	TYR	1	1	0	0	0
40	VAL	0	0	0	0	0
41	GLY	0	0.53	0	0	0
42	SER	0	0	0	0	0
43	LYS	0	1	0	0.99	0
44	THR	0	0	0	0	0
45	LYS	0	0	0	0	0
46	GLU	0	0	0	0	1
47	GLY	0	0	0	0	0
48	VAL	0.98	0	0	0	0
49	VAL	0	0	0	0	0
50	HIS	1	0	0	0	0
51	GLY	0	0	0	0	0
52	VAL	0	0	0	0	0
53	ALA	1	0	0	0	0
54	THR	0.56	0	0	0	0
55	VAL	1	0	0	0	0
56	ALA	0	0	0	0	0
57	GLU	0	0	0	0	1
58	LYS	0	0.65	0	0	0
59	THR	0	0	0	0	0
60	LYS	0	0.99	0	0	0
61	GLU	0	0.87	0	0	0
62	GLN	0	0	0	0	0
63	VAL	0	0	0	0	0
64	THR	0	0	0	0	0
65	ASN	0	0	0	0	0
66	VAL	0	0	0	0	0
67	GLY	0	0	0	0	0
68	GLY	0	0	0	0	0
69	ALA	0	0	0	0	0
70	VAL	0	0	0	0	0
71	VAL	0	0	0	0	0
72	THR	0	0	0	0	0
73	GLY	0	0	0	0	0
74	VAL	0	0	0	0	0
75	THR	0	0	0	0	0
76	ALA	0	0	0	0	0
77	VAL	0	0	0	0	0
78	ALA	0	0	0	0	0
79	GLN	0	0	0	0	0
80	LYS	0	0	0	0	1
81	THR	0	0	0	0	0
82	VAL	0	0	0	0	0
83	GLU	0	0	0	0	1
84	GLY	0	0	0	0	1
85	ALA	0	0	0	0	0
86	GLY	0	0	0	0	0
87	SER	0	0	0	0	0
88	ILE	0	0	0	0	0
89	ALA	0	0	0	0	0
90	ALA	0	0	0	0	0
91	ALA	0	0	0	0	0
92	THR	0	0	0	0	0
93	GLY	0	0	0	0	0
94	PHE	0	0	0	0	0
95	VAL	0	0	0	0	0
96	LYS	0	1	0	0	0
97	LYS	0	0.97	0	0	0
33	THR	0	0	0	0	0
34	LYS	0.65	1	0	0	0
35	GLU	0	0	0	0	0.89
36	GLY	0	0	0	0	0
37	VAL	0.57	0	0	0	0
38	LEU	0.54	0	0	0	0
39	TYR	1	1	0	0	0
40	VAL	0.97	0	0	0	0
41	GLY	0.96	0.85	0	0	0
42	SER	0	0	0	0	0
43	LYS	0	1	0	0.58	0
44	THR	0	0	0	0	0
45	LYS	0	1	0	1	0
46	GLU	0	0	0	0	0
47	GLY	0	0	0	0	0
48	VAL	0	0	0	0	0
49	VAL	0	0	0	0	0
50	HIS	0	0	0	0	0
51	GLY	0	0	0	0	0
52	VAL	0	0	0	0	0
53	ALA	0	0	0	0	0
54	THR	0	0	0	0	0
55	VAL	0	0	0	0	0
56	ALA	0	0	0	0	0
57	GLU	0	0	0	0	0.99
58	LYS	0	0.91	0	0	0
59	THR	0	0	0	0	0
60	LYS	0	0.65	0	0.59	0
61	GLU	0	0	0	0	0
62	GLN	0	0	0	0	0
63	VAL	0	0	0	0	0
64	THR	0	0	0	0	0
65	ASN	0	0	0	0	0
66	VAL	0	0	0	0	0
67	GLY	0	0	0	0	0
68	GLY	0	0	0	0	0
69	ALA	0	0	0	0	0
70	VAL	0	0	0	0	0
71	VAL	0	0	0	0	0
72	THR	0	0	0	0	0
73	GLY	0	0	0	0	0
74	VAL	0	0	0	0	0
75	THR	0	0	0	0	0
76	ALA	0	0	0	0	0
77	VAL	0	0	0	0	0
78	ALA	0	0	0	0	0
79	GLN	0	0	0	0	0
80	LYS	0	0	0	0	0.85
81	THR	0	0	0	0	0
82	VAL	0	0	0	0	0
83	GLU	0	0	0	0	1
84	GLY	0	0	0	0	0.94
85	ALA	1	0	0	0	0
86	GLY	1	0	0	0	0
87	SER	0	0	0	0	0
88	ILE	1	0	0	0	0
89	ALA	0	0	0	0	0
90	ALA	1	0	0	0	0
91	ALA	0	0	0	0	0
92	THR	1	0	0	0	0
93	GLY	0	0	0	0	0
94	PHE	1	0	0	0	0
95	VAL	0	0	0	0	0
96	LYS	0.79	1	0	0	0
97	LYS	0	0	0	0.64	0

## Sheet: Fig.S1b
		ThT raw data at 481.94 nm; no normalization applied								averaged and normalized ThT data at 481.94 nm; normalization performed by Amylofit									Fitted curves obtained from Amylofit						Amylofit report sheet
		ThT fluorescence (a.u.)				ThT fluorescence (a.u.)
	Time (h)	No_Lipid_Scan1	No_Lipid_Scan2		Time (h)	Lipid-scan1	Lipid-scan2		Time (h)	No Lipid	Time (h)	Lipid							Fit_No_Lipid			Fit_Lipid
	0	3.43033	3.92869		0	12.193	11.9096		0	-0.000828027	0	0						0	0		0	0		Thank you for using AmyloFit!
	4.92986	4.06908	4.17383		6.12276	21.5767	20.4034		4.92986	0.000828027	6.12276	0.0516848						0.819648	3.51203e-06		0.819648	0.000709813		If you use these results please cite: G. Meisl et al, Nat. Protoc., 2016, 11, 252-272
	16.6641	3.37481	3.58242		22.8203	181.805	149.035		16.6641	0.00121751	22.8203	0.886798						1.6393	1.40901e-05		1.6393	0.00287627		http://www.nature.com/nprot/journal/v11/n2/full/nprot.2016.010.html
	27.7163	3.89067	3.94125		47.8006	194.221	175.776		27.7163	0.000412611	47.8006	1						2.45894	3.1862e-05		2.45894	0.00663336
	42.7648	19.1887	18.5151		76.1154	151.095	138.83		42.7648	0.0635044								3.27859	5.70435e-05		3.27859	0.0122207		Please also cite the reference for the model used. Details can be found the above paper.
	71.3774	164.826	146.843		93.3995	152.912	146.139		71.3774	0.738539								4.09824	8.99411e-05		4.09824	0.0199863
	88.0439	196.744	180.924						88.0439	0.862835								4.91789	0.000130955		4.91789	0.0303889
	163.105	171.446	153.307						163.105	1								5.73754	0.000180585		5.73754	0.0439931		SUMMARY OF FITTING RESULTS (tab separated to paste into spreadsheet):
																		6.55719	0.000239435		6.55719	0.0614525
																		7.37683	0.000308221		7.37683	0.0834711		Model used:	Secondary_Nucleation_Dominated_noseed
																		8.19648	0.000387781		8.19648	0.110735
																		9.01613	0.000479082		9.01613	0.143811		Data normalised:	yes
																		9.83578	0.000583234		9.83578	0.183019
																		10.6554	0.000701502		10.6554	0.228298		Mean squared error:	0.000503872	=sum[(y_i - f(x_i))^2]/(N_datapoints - N_free_parameters)
																		11.4751	0.000835321		11.4751	0.279105
																		12.2947	0.000986315		12.2947	0.334388		Parameters from fit:
																		13.1144	0.00115631		13.1144	0.392666		Dataset	mo	kptimeskn	nc	kptimesk2	n2
																		13.934	0.00134737		13.934	0.452198		Units	conc	conc^{-n_c} time^{-2}	unitless	conc^{-n_2-1} time^{-2}	unitless
																		14.7537	0.00156179		14.7537	0.511209		NL: AV2	1e-06	5.22266e+06	2	9116815359189430	2
																		15.5733	0.00180216		15.5733	0.568108		L: N3	1e-06	1.05586e+09	2	5.96971e+16	2
																		16.393	0.00207137		16.393	0.621635
																		17.2126	0.00237266		17.2126	0.67093
																		18.0323	0.00270964		18.0323	0.715524		Normalization:
																		18.8519	0.00308633		18.8519	0.755278		Dataset	Normalisation_name	Normalisation_constant	Zero_offset
																		19.6716	0.00350722		19.6716	0.7903		NL: AV2:	NL: AV2:	Default normalisation	199.277	3.63229
																		20.4912	0.00397732		20.4912	0.820865		L: N3:	L: N3:	Default normalisation	172.947	12.0513
																		21.3109	0.00450217		21.3109	0.847343
																		22.1305	0.00508796		22.1305	0.87015		Where the Normalisation constant, N, is the factor converting normalised data back to the units of the original input
																		22.9502	0.00574156		22.9502	0.889708		and Zero offset, z, gives the baseline in units of the original data i.e. y = N*y_n + z,
																		23.7698	0.00647061		23.7698	0.906423		where y is the original data and y_n the normalised data.
																		24.5894	0.00728354		24.5894	0.920672		So to keep the baseline correction and simply convert back to original units you can just use N*y_n.
																		25.4091	0.00818973		25.4091	0.932793
																		26.2287	0.00919954		26.2287	0.94309
																		27.0484	0.0103244		27.0484	0.951827
																		27.868	0.011577		27.868	0.959234
																		28.6877	0.0129713		28.6877	0.965509
																		29.5073	0.0145226		29.5073	0.970823
																		30.327	0.0162476		30.327	0.975321
																		31.1466	0.018165		31.1466	0.979128
																		31.9663	0.0202949		31.9663	0.982348
																		32.7859	0.0226593		32.7859	0.985073
																		33.6056	0.0252821		33.6056	0.987377
																		34.4252	0.0281894		34.4252	0.989326
																		35.2449	0.0314091		35.2449	0.990974
																		36.0645	0.0349715		36.0645	0.992368
																		36.8842	0.0389088		36.8842	0.993547
																		37.7038	0.0432556		37.7038	0.994544
																		38.5235	0.0480482		38.5235	0.995386
																		39.3431	0.0533249		39.3431	0.996099
																		40.1628	0.0591258		40.1628	0.996702
																		40.9824	0.0654922		40.9824	0.997211
																		41.8021	0.0724663		41.8021	0.997642
																		42.6217	0.0800911		42.6217	0.998006
																		43.4414	0.0884089		43.4414	0.998314
																		44.261	0.0974616		44.261	0.998575
																		45.0807	0.107289		45.0807	0.998795
																		45.9003	0.117928		45.9003	0.998981
																		46.7199	0.129412		46.7199	0.999138
																		47.5396	0.141769		47.5396	0.999271
																		48.3592	0.15502		48.3592	0.999384
																		49.1789	0.169181		49.1789	0.999479
																		49.9985	0.184257		49.9985	0.99956
																		50.8182	0.200243		50.8182	0.999628
																		51.6378	0.217125		51.6378	0.999685
																		52.4575	0.234877		52.4575	0.999734
																		53.2771	0.25346		53.2771	0.999775
																		54.0968	0.272826		54.0968	0.99981
																		54.9164	0.292912		54.9164	0.999839
																		55.7361	0.313647		55.7361	0.999864
																		56.5557	0.334949		56.5557	0.999885
																		57.3754	0.356729		57.3754	0.999903
																		58.195	0.37889		58.195	0.999918
																		59.0147	0.401331		59.0147	0.99993
																		59.8343	0.423949		59.8343	0.999941
																		60.654	0.44664		60.654	0.99995
																		61.4736	0.469301		61.4736	0.999958
																		62.2933	0.491835		62.2933	0.999964
																		63.1129	0.514147		63.1129	0.99997
																		63.9326	0.536151		63.9326	0.999975
																		64.7522	0.557768		64.7522	0.999979
																		65.5719	0.578926		65.5719	0.999982
																		66.3915	0.599565		66.3915	0.999985
																		67.2112	0.619631		67.2112	0.999987
																		68.0308	0.639081		68.0308	0.999989
																		68.8505	0.65788		68.8505	0.999991
																		69.6701	0.676002		69.6701	0.999992
																		70.4897	0.69343		70.4897	0.999993
																		71.3094	0.71015		71.3094	0.999994
																		72.129	0.72616		72.129	0.999995
																		72.9487	0.741459		72.9487	0.999996
																		73.7683	0.756053		73.7683	0.999997
																		74.588	0.769953		74.588	0.999997
																		75.4076	0.783172		75.4076	0.999998
																		76.2273	0.795727		76.2273	0.999998
																		77.0469	0.807636		77.0469	0.999998
																		77.8666	0.818921		77.8666	0.999999
																		78.6862	0.829604		78.6862	0.999999
																		79.5059	0.839706		79.5059	0.999999
																		80.3255	0.849253		80.3255	0.999999
																		81.1452	0.858267		81.1452	0.999999
																		81.9648	0.866774		81.9648	0.999999
																		82.7845	0.874796		82.7845	0.999999
																		83.6041	0.882358		83.6041	1
																		84.4238	0.889481		84.4238	1
																		85.2434	0.896189		85.2434	1
																		86.0631	0.902504		86.0631	1
																		86.8827	0.908445		86.8827	1
																		87.7024	0.914034		87.7024	1
																		88.522	0.91929		88.522	1
																		89.3417	0.924232		89.3417	1
																		90.1613	0.928876		90.1613	1
																		90.981	0.933241		90.981	1
																		91.8006	0.937342		91.8006	1
																		92.6203	0.941194		92.6203	1
																		93.4399	0.944813		93.4399	1
																		94.2595	0.948211		94.2595	1
																		95.0792	0.951402		95.0792	1
																		95.8988	0.954398		95.8988	1
																		96.7185	0.957211		96.7185	1
																		97.5381	0.959851		97.5381	1
																		98.3578	0.96233		98.3578	1
																		99.1774	0.964656		99.1774	1
																		99.9971	0.96684		99.9971	1
																		100.817	0.968889		100.817	1
																		101.636	0.970812		101.636	1
																		102.456	0.972617		102.456	1
																		103.276	0.97431		103.276	1
																		104.095	0.975899		104.095	1
																		104.915	0.97739		104.915	1
																		105.735	0.978789		105.735	1
																		106.554	0.980102		106.554	1
																		107.374	0.981333		107.374	1
																		108.194	0.982488		108.194	1
																		109.013	0.983572		109.013	1
																		109.833	0.984589		109.833	1
																		110.653	0.985543		110.653	1
																		111.472	0.986439		111.472	1
																		112.292	0.987278		112.292	1
																		113.111	0.988066		113.111	1
																		113.931	0.988805		113.931	1
																		114.751	0.989498		114.751	1
																		115.57	0.990149		115.57	1
																		116.39	0.990759		116.39	1
																		117.21	0.991331		117.21	1
																		118.029	0.991868		118.029	1
																		118.849	0.992372		118.849	1
																		119.669	0.992844		119.669	1
																		120.488	0.993288		120.488	1
																		121.308	0.993703		121.308	1
																		122.128	0.994093		122.128	1
																		122.947	0.994459		122.947	1
																		123.767	0.994803		123.767	1
																		124.587	0.995124		124.587	1
																		125.406	0.995427		125.406	1
																		126.226	0.99571		126.226	1
																		127.045	0.995976		127.045	1
																		127.865	0.996225		127.865	1
																		128.685	0.996459		128.685	1
																		129.504	0.996678		129.504	1
																		130.324	0.996884		130.324	1
																		131.144	0.997077		131.144	1
																		131.963	0.997258		131.963	1
																		132.783	0.997428		132.783	1
																		133.603	0.997587		133.603	1
																		134.422	0.997737		134.422	1
																		135.242	0.997877		135.242	1
																		136.062	0.998008		136.062	1
																		136.881	0.998132		136.881	1
																		137.701	0.998248		137.701	1
																		138.521	0.998356		138.521	1
																		139.34	0.998458		139.34	1
																		140.16	0.998554		140.16	1
																		140.979	0.998643		140.979	1
																		141.799	0.998727		141.799	1
																		142.619	0.998806		142.619	1
																		143.438	0.99888		143.438	1
																		144.258	0.998949		144.258	1
																		145.078	0.999014		145.078	1
																		145.897	0.999076		145.897	1
																		146.717	0.999133		146.717	1
																		147.537	0.999187		147.537	1
																		148.356	0.999237		148.356	1
																		149.176	0.999284		149.176	1
																		149.996	0.999329		149.996	1
																		150.815	0.99937		150.815	1
																		151.635	0.999409		151.635	1
																		152.455	0.999446		152.455	1
																		153.274	0.99948		153.274	1
																		154.094	0.999512		154.094	1
																		154.914	0.999543		154.914	1
																		155.733	0.999571		155.733	1
																		156.553	0.999597		156.553	1
																		157.372	0.999622		157.372	1
																		158.192	0.999646		158.192	1
																		159.012	0.999668		159.012	1
																		159.831	0.999688		159.831	1
																		160.651	0.999708		160.651	1
																		161.471	0.999726		161.471	1
																		162.29	0.999743		162.29	1
																		163.11	0.999759		163.11	1

## Sheet: Fig.S1c
Figure S1b
		ThT raw data at 481.94 nm; no normalization applied
		ThT fluorescence (a.u.)					ThT fluorescence (a.u.)									ThT fluorescence (a.u.)
	Time (h)	Dataset2_Vial1_Scan1	Dataset2_Vial1_Scan2	Dataset2_Vial2_Scan1	Dataset2_Vial2_Scan2		Time (h)	Dataset2_Vial1_Scan1	Dataset2_Vial1_Scan2	Dataset2_Vial2_Scan1	Dataset2_Vial2_Scan2	Dataset2_Vial3_Scan1	Dataset2_Vial3_Scan2		Time (h)	Dataset3_Vial1_Scan1	Dataset3_Vial1_Scan2	Dataset3_Vial2_Scan1	Dataset3_Vial2_Scan2	Dataset3_Vial3_Scan1	Dataset3_Vial3_Scan2
	0	5.46992	5.33049	4.87683	5.08819		0	6.19726	5.97208	6.6765	7.44427	7.09778	6.96308		0	6.19579	6.70647	7.34848	6.37799	6.55502	7.00428
	22.1746	200.392	188.75	201.01	201.656		7.55315	6.71206	7.30524	6.84608	7.00044	10.455	10.7105		7.54064	6.49955	6.33638	6.76977	6.59388	69.0977	66.897
	75.0359	186.012	174.505	204.419	202.937		16.7728	61.0095	61.3972	31.2234	32.6178	197.298	195.745		16.7595	160.548	42.7776	66.629	152.732	45.3946	61.305
	92.4155	360.29	347.275	211.589	212.468		48.4348	87.6105	86.8252	159.375	152.886	257.848	246.978		48.571	88.9844	82.3687	78.3104	71.8532	79.1553	76.5317
							92.2862	141.259	135.78	241.874	231.099	173.667	162.597		94.1373	86.7745	87.4608	5.47983	5.33013	153.026	153.132
															118.178	103.608	111.109	78.6839	74.5906	88.3115	83.8433

## Sheet: Fig.S1d
Figure S1c
		Aggregation time per assay
	Method	PMCA (h)	Shaking (h)	Polymorph found by NMR/CryoEM
	NMR (red spectrum Fig S1d/e)	96	0	L2/L3
	NMR (blue spectrum Fig S1d/e)	12	136	L1
	CryoEM & NMR (Dataset 1)	20	78	L1
	CryoEM & NMR (Dataset 2)	48	48	L2/L3
	CryoEM & NMR (Dataset 3)	17	120	L1/L2/L3
	NMR	0	136	L1

## Sheet: Fig.S9 - L1A
Thermalization and density adaptation data during MD simulations of L1A
#Step	TEMP [K]	Mov. AVG [K]	Mov. Std [K]		#Step	Density [g/ml]	Mov. AVG [g/ml]	Mov. Std [g/ml]
1	0	0	0		501	0.7833	0	0
2	44.65	0	0		502	0.783	0	0
3	44.35	0	0		503	0.7826	0	0
4	53.35	0	0		504	0.7822	0	0
5	56.92	0	0		505	0.7814	0	0
6	61.84	0	0		506	0.7808	0	0
7	65.44	0	0		507	0.7802	0	0
8	68.85	0	0		508	0.7799	0	0
9	71.91	0	0		509	0.7795	0	0
10	74.95	54.226	21.8009		510	0.7792	0.78121	0.00150514
11	77.7	61.996	11.946		511	0.7791	0.78079	0.0014418
12	79.89	65.52	11.4479		512	0.779	0.78039	0.00130933
13	82.58	69.343	9.86691		513	0.7791	0.78004	0.00110474
14	84.56	72.464	9.15653		514	0.7794	0.77976	0.000812677
15	86.5	75.422	8.31647		515	0.7799	0.77961	0.000582046
16	88.33	78.071	7.70604		516	0.7803	0.77956	0.000481202
17	90.19	80.546	7.15324		517	0.7807	0.77961	0.000572422
18	91.52	82.813	6.60604		518	0.7813	0.77975	0.000783511
19	92.71	84.893	6.04216		519	0.782	0.78	0.00104881
20	94.61	86.859	5.632		520	0.7827	0.78035	0.00130491
21	95.23	88.612	5.17399		521	0.7834	0.78078	0.00153536
22	96.48	90.271	4.70509		522	0.7844	0.78132	0.00177125
23	97.86	91.799	4.40119		523	0.7853	0.78194	0.00198057
24	98.18	93.161	4.00136		524	0.7861	0.78261	0.00215172
25	99.04	94.415	3.6296		525	0.7872	0.78334	0.00235853
26	99.71	95.553	3.27661		526	0.7881	0.78412	0.00252534
27	100.55	96.589	3.02032		527	0.789	0.78495	0.00263787
28	101.21	97.558	2.75621		528	0.79	0.78582	0.00273325
29	101.48	98.435	2.41656		529	0.7908	0.7867	0.00278288
30	101.8	99.154	2.21311		530	0.7918	0.78761	0.00281719
31	102.24	99.855	1.92332		531	0.7929	0.78856	0.00284144
32	102.9	100.497	1.73372		532	0.7938	0.7895	0.00286705
33	103.19	101.03	1.65025		533	0.7948	0.79045	0.00289454
34	103.27	101.539	1.44584		534	0.7961	0.79145	0.00295155
35	103.6	101.995	1.27965		535	0.7971	0.79244	0.00302699
36	103.65	102.389	1.09051		536	0.7981	0.79344	0.00308516
37	104.09	102.743	0.997843		537	0.7991	0.79445	0.00312312
38	104.15	103.037	0.926547		538	0.8002	0.79547	0.00317352
39	104.38	103.327	0.83432		539	0.8011	0.7965	0.00316087
40	104.45	103.592	0.706475		540	0.8021	0.79753	0.00313725
41	104.83	103.851	0.625912		541	0.8031	0.79855	0.00312277
42	104.61	104.022	0.568151		542	0.804	0.79957	0.00306415
43	104.74	104.177	0.525802		543	0.8049	0.80058	0.0029806
44	105.01	104.351	0.478039		544	0.8059	0.80156	0.00295492
45	104.85	104.476	0.419714		545	0.8068	0.80253	0.00292006
46	104.8	104.591	0.311963		546	0.8078	0.8035	0.00289597
47	105	104.682	0.280745		547	0.8088	0.80447	0.00288292
48	105.11	104.778	0.239759		548	0.8095	0.8054	0.00285229
49	104.97	104.837	0.20028		549	0.8102	0.80631	0.00277867
50	105.06	104.898	0.157678		550	0.811	0.8072	0.00270473
51	104.87	104.902	0.156262		551	0.8119	0.80808	0.00265363
52	105.18	104.959	0.141142		552	0.8127	0.80895	0.00259283
53	104.87	104.972	0.12363		553	0.8133	0.80979	0.00249375
54	104.93	104.964	0.123486		554	0.8141	0.81061	0.00241957
55	104.94	104.973	0.117384		555	0.8149	0.81142	0.0023574
56	105.08	105.001	0.104185		556	0.8154	0.81218	0.00228463
57	104.97	104.998	0.104648		557	0.816	0.8129	0.00223507
58	105.2	105.007	0.118326		558	0.8167	0.81362	0.00217705
59	104.89	104.999	0.123689		559	0.8173	0.81433	0.00209393
60	105.25	105.018	0.146576		560	0.8179	0.81502	0.00200986
61	104.52	104.983	0.21271		561	0.8185	0.81568	0.00195437
62	104.58	104.923	0.234476		562	0.8192	0.81633	0.00193394
63	104.71	104.907	0.243769		563	0.8197	0.81697	0.00187797
64	104.65	104.879	0.256578		564	0.8202	0.81758	0.0018323
65	104.71	104.856	0.260777		565	0.8207	0.81816	0.00180752
66	104.47	104.795	0.273587		566	0.8214	0.81876	0.00178525
67	104.54	104.752	0.276799		567	0.8219	0.81935	0.00174627
68	104.23	104.655	0.272285		568	0.8225	0.81993	0.00173144
69	104.2	104.586	0.292772		569	0.8228	0.82048	0.00167584
70	104.36	104.497	0.183306		570	0.8232	0.82101	0.00160586
71	104.41	104.486	0.185065		571	0.8234	0.8215	0.00149889
72	104.18	104.446	0.204679		572	0.8238	0.82196	0.00141829
73	104.06	104.381	0.214499		573	0.8242	0.82241	0.00133287
74	104	104.316	0.222271		574	0.8246	0.82285	0.00124566
75	103.92	104.237	0.206508		575	0.825	0.82328	0.00116027
76	103.94	104.184	0.208071		576	0.8253	0.82367	0.0011126
77	103.92	104.122	0.180788		577	0.8255	0.82403	0.0010573
78	103.72	104.071	0.215533		578	0.8259	0.82437	0.0010573
79	103.67	104.018	0.243621		579	0.8261	0.8247	0.0010274
80	103.75	103.957	0.224056		580	0.8263	0.82501	0.000991576
81	103.62	103.878	0.181891		581	0.8264	0.82531	0.000899938
82	103.43	103.803	0.197487		582	0.8268	0.82561	0.000838583
83	103.55	103.752	0.189432		583	0.827	0.82589	0.000780954
84	103.38	103.69	0.200389		584	0.827	0.82613	0.000705612
85	103.41	103.639	0.200247		585	0.8273	0.82636	0.000670323
86	103.36	103.581	0.186931		586	0.8274	0.82657	0.00062902
87	103.48	103.537	0.145453		587	0.8277	0.82679	0.000597123
88	103.24	103.489	0.157088		588	0.8278	0.82698	0.000584618
89	103.01	103.423	0.204181		589	0.8281	0.82718	0.000592171
90	103.42	103.39	0.169115		590	0.8284	0.82739	0.000617252
91	103.27	103.355	0.151529		591	0.8286	0.82761	0.000617252
92	103.17	103.329	0.159335		592	0.8288	0.82781	0.000648845
93	103.25	103.299	0.140194		593	0.829	0.82801	0.00067897
94	102.97	103.258	0.170542		594	0.8294	0.82825	0.000705927
95	102.9	103.207	0.194596		595	0.8295	0.82847	0.000719645
96	102.8	103.151	0.224026		596	0.8297	0.8287	0.000707107
97	103.16	103.119	0.192438		597	0.8299	0.82892	0.000703641
98	102.74	103.069	0.220426		598	0.83	0.82914	0.000656929
99	102.79	103.047	0.237302		599	0.8303	0.82936	0.000638053
100	102.56	102.961	0.242874		600	0.8305	0.82957	0.000632543
101	102.57	102.891	0.244788		601	0.8306	0.82977	0.000607454
102	102.64	102.838	0.234843		602	0.8307	0.82996	0.000566078
103	102.59	102.772	0.195664		603	0.831	0.83016	0.000542013
104	102.44	102.719	0.207496		604	0.8312	0.83034	0.000560159
105	102.34	102.663	0.227794		605	0.8315	0.83054	0.000583476
106	102.22	102.605	0.260523		606	0.8314	0.83071	0.000558669
107	102.59	102.548	0.173385		607	0.8316	0.83088	0.000543241
108	102.13	102.487	0.20309		608	0.8317	0.83105	0.000501664
109	102.38	102.446	0.174496		609	0.8318	0.8312	0.000476095
110	102.39	102.429	0.170388		610	0.832	0.83135	0.000467262
111	102.3	102.402	0.16692		611	0.8321	0.8315	0.000439697
112	102.25	102.363	0.149818		612	0.8322	0.83165	0.000389444
113	102.09	102.313	0.149075		613	0.8325	0.8318	0.0004
114	102.12	102.281	0.153076		614	0.8328	0.83196	0.000450185
115	102.27	102.274	0.151672		615	0.8329	0.8321	0.000505525
116	101.88	102.24	0.196582		616	0.8331	0.83227	0.000529255
117	102.01	102.182	0.164843		617	0.8333	0.83244	0.000562139
118	101.81	102.15	0.202759		618	0.8334	0.83261	0.000570477
119	101.87	102.099	0.202619		619	0.8335	0.83278	0.000555378
120	102.11	102.071	0.175464		620	0.8337	0.83295	0.000550252
121	101.65	102.006	0.1999		621	0.8337	0.83311	0.000506513
122	101.84	101.965	0.185846		622	0.8339	0.83328	0.000449197
123	101.95	101.951	0.180582		623	0.8342	0.83345	0.000442844
124	101.76	101.915	0.179025		624	0.8344	0.83361	0.000470106
125	101.79	101.867	0.131238		625	0.8345	0.83377	0.000473873
126	101.78	101.857	0.13392		626	0.8345	0.83391	0.000460555
127	101.57	101.813	0.149447		627	0.8346	0.83404	0.000452647
128	101.69	101.801	0.154449		628	0.8347	0.83417	0.000434741
129	101.76	101.79	0.152898		629	0.8349	0.83431	0.000420185
130	101.71	101.75	0.104563		630	0.8351	0.83445	0.000427525
131	101.41	101.726	0.148414		631	0.8356	0.83464	0.000476562
132	101.69	101.711	0.143097		632	0.8358	0.83483	0.00052504
133	101.44	101.66	0.139284		633	0.8359	0.835	0.000571548
134	101.47	101.631	0.14617		634	0.8361	0.83517	0.000623699
135	101.22	101.574	0.183618		635	0.8361	0.83533	0.000637791
136	101.4	101.536	0.175385		636	0.8362	0.8355	0.000618241
137	101.61	101.54	0.176698		637	0.8365	0.83569	0.000602679
138	101.31	101.502	0.181647		638	0.8366	0.83588	0.000553373
139	100.99	101.425	0.219406		639	0.8368	0.83607	0.000503433
140	101.58	101.412	0.20395		640	0.837	0.83626	0.000452647
141	101.03	101.374	0.237075		641	0.8372	0.83642	0.000475628
142	101.33	101.338	0.209486		642	0.8374	0.83658	0.000511642
143	101.58	101.352	0.2214		643	0.8376	0.83675	0.000542115
144	101.38	101.343	0.217871		644	0.8379	0.83693	0.000598238
145	101.22	101.343	0.217871		645	0.838	0.83712	0.000606996
146	101.35	101.338	0.21699		646	0.8382	0.83732	0.00059963
147	101.32	101.309	0.194848		647	0.8381	0.83748	0.00056921
148	101.11	101.289	0.204746		648	0.8385	0.83767	0.000559861
149	101.07	101.297	0.192991		649	0.8386	0.83785	0.000538
150	101.09	101.248	0.174471		650	0.8387	0.83802	0.00050728
151	100.98	101.243	0.181968		651	0.8388	0.83818	0.000470933
152	101.35	101.245	0.183136		652	0.8389	0.83833	0.000432178
153	101.13	101.2	0.142439		653	0.839	0.83847	0.000394546
154	101.34	101.196	0.137291		654	0.839	0.83858	0.000370585
155	101.25	101.199	0.138199		655	0.8393	0.83871	0.000372529
156	101.02	101.166	0.137534		656	0.8396	0.83885	0.000419656
157	100.79	101.113	0.169905		657	0.8401	0.83905	0.000492725
158	100.98	101.1	0.175056		658	0.8404	0.83924	0.000609554
159	100.92	101.085	0.184104		659	0.8407	0.83945	0.00071686
160	100.77	101.053	0.209234		660	0.8411	0.83969	0.000830596
161	101.18	101.073	0.211032		661	0.8412	0.83993	0.000889507
162	100.93	101.031	0.190581		662	0.8414	0.84018	0.000918695
163	100.72	100.99	0.210026		663	0.8416	0.84044	0.000915545
164	100.84	100.94	0.173845		664	0.8419	0.84073	0.000866731
165	100.66	100.881	0.156166		665	0.8422	0.84102	0.000818942
166	100.71	100.85	0.156276		666	0.8425	0.84131	0.00077237
167	100.75	100.846	0.158479		667	0.8428	0.84158	0.00077431
168	100.78	100.826	0.152184		668	0.843	0.84184	0.00077057
169	100.83	100.817	0.148627		669	0.8433	0.8421	0.000781736
170	100.69	100.809	0.153511		670	0.8436	0.84235	0.000824958
171	100.93	100.784	0.0959398		671	0.8439	0.84262	0.000848266
172	100.66	100.757	0.0879457		672	0.8441	0.84289	0.000846496
173	100.86	100.771	0.0924302		673	0.8444	0.84317	0.000835397
174	100.92	100.779	0.102029		674	0.8446	0.84344	0.000815407
175	100.94	100.807	0.104142		675	0.8447	0.84369	0.000775242
176	101.14	100.85	0.141657		676	0.8448	0.84392	0.000722342
177	100.71	100.846	0.145312		677	0.8449	0.84413	0.000663409
178	100.98	100.866	0.148937		678	0.8451	0.84434	0.000594792
179	100.6	100.843	0.171208		679	0.8452	0.84453	0.00052504
180	100.85	100.859	0.16258		680	0.8455	0.84472	0.000493964
181	100.83	100.849	0.160793		681	0.8457	0.8449	0.000489898
182	100.58	100.841	0.172784		682	0.8461	0.8451	0.000533333
183	100.69	100.824	0.17896		683	0.8462	0.84528	0.000573101
184	100.84	100.816	0.175955		684	0.8464	0.84546	0.000616802
185	100.82	100.804	0.170568		685	0.8467	0.84566	0.000665332
186	100.83	100.773	0.124726		686	0.847	0.84588	0.000711493
187	100.66	100.768	0.128478		687	0.8474	0.84613	0.000766014
188	100.78	100.748	0.105283		688	0.8476	0.84638	0.000799722
189	100.68	100.756	0.095359		689	0.848	0.84666	0.000830261
190	100.8	100.751	0.0910982		690	0.8483	0.84694	0.000866923
191	100.65	100.733	0.0915363		691	0.8486	0.84723	0.000890755
192	100.84	100.759	0.0793655		692	0.8488	0.8475	0.000918937
193	100.56	100.746	0.0999111		693	0.849	0.84778	0.000905293
194	100.75	100.737	0.0944046		694	0.8491	0.84805	0.000848855
195	100.69	100.724	0.0905784		695	0.8493	0.84831	0.000785211
196	100.71	100.712	0.0825698		696	0.8497	0.84858	0.000748034
197	100.85	100.731	0.0907316		697	0.8497	0.84881	0.000696738
198	100.74	100.727	0.0892001		698	0.8496	0.84901	0.000589633
199	100.59	100.718	0.0985224		699	0.8499	0.8492	0.000531246
200	100.71	100.709	0.0942161		700	0.8501	0.84938	0.000496208
201	100.84	100.728	0.0999778		701	0.8502	0.84954	0.000474225
202	100.84	100.728	0.0999778		702	0.8504	0.8497	0.000466667
203	100.47	100.719	0.119019		703	0.8506	0.84986	0.000474225
204	100.61	100.705	0.12313		704	0.8508	0.85003	0.000476212
205	100.55	100.691	0.132619		705	0.8512	0.85022	0.00052873
206	100.69	100.689	0.132451		706	0.8515	0.8504	0.000628932
207	100.6	100.664	0.121856		707	0.8516	0.85059	0.00067897
208	100.65	100.655	0.118907		708	0.8518	0.85081	0.00067897
209	100.51	100.647	0.126232		709	0.8519	0.85101	0.000675689
210	100.48	100.624	0.134181		710	0.8521	0.85121	0.000672392
211	100.41	100.581	0.125914		711	0.8523	0.85142	0.000649444
212	100.42	100.539	0.0965459		712	0.8524	0.85162	0.000606996
213	100.67	100.559	0.101264		713	0.8526	0.85182	0.000561348
214	100.52	100.55	0.100222		714	0.8528	0.85202	0.000511642
215	100.33	100.528	0.122002		715	0.8531	0.85221	0.000525885
216	100.5	100.509	0.107956		716	0.8534	0.8524	0.000581187
217	100.38	100.487	0.109752		717	0.8536	0.8526	0.000618241
218	100.36	100.458	0.0997553		718	0.8538	0.8528	0.000653197
219	100.57	100.464	0.104902		719	0.8542	0.85303	0.000704036
220	100.46	100.462	0.104754		720	0.8545	0.85327	0.000758727
221	100.46	100.467	0.103177		721	0.8547	0.85351	0.00079645
222	100.5	100.475	0.102225		722	0.8547	0.85374	0.00077201
223	100.27	100.435	0.0954812		723	0.855	0.85398	0.000750999
224	100.63	100.446	0.111375		724	0.8552	0.85422	0.000714609
225	100.46	100.459	0.10365		725	0.8555	0.85446	0.000699524
226	100.36	100.445	0.106901		726	0.8556	0.85468	0.000674619
227	100.52	100.459	0.106609		727	0.8561	0.85493	0.000692901
228	100.41	100.464	0.102545		728	0.8562	0.85517	0.000673383
229	100.28	100.435	0.109975		729	0.8564	0.85539	0.000680604
230	100.31	100.42	0.116237		730	0.8568	0.85562	0.00073303
231	100.52	100.426	0.120019		731	0.8571	0.85586	0.000789092
232	100.48	100.424	0.118809		732	0.8571	0.8561	0.000761577
233	100.47	100.444	0.106165		733	0.857	0.8563	0.000700793
234	100.24	100.405	0.10179		734	0.8572	0.8565	0.00063421
235	100.42	100.401	0.100161		735	0.8575	0.8567	0.000598145
236	100.43	100.408	0.0994205		736	0.8577	0.85691	0.00053427
237	100.63	100.419	0.11761		737	0.8579	0.85709	0.00053427
238	100.41	100.419	0.11761		738	0.858	0.85727	0.000503433
239	100.26	100.417	0.120374		739	0.8583	0.85746	0.000497103
240	100.54	100.44	0.119629		740	0.8586	0.85764	0.000554176
241	100.5	100.438	0.118303		741	0.8589	0.85782	0.000644291
242	100.27	100.417	0.12824		742	0.8592	0.85803	0.000721187
243	100.64	100.434	0.146075		743	0.8594	0.85827	0.000739444
244	100.25	100.435	0.144626		744	0.8597	0.85852	0.000759825
245	100.53	100.446	0.147513		745	0.8601	0.85878	0.000814862
246	100.45	100.448	0.147407		746	0.8603	0.85904	0.000846168
247	100.3	100.415	0.138824		747	0.8606	0.85931	0.000872353
248	100.44	100.418	0.139028		748	0.8609	0.8596	0.000870504
249	100.27	100.419	0.137796		749	0.861	0.85987	0.000840701
250	100.68	100.433	0.157201		750	0.8612	0.86013	0.000805605
251	100.27	100.41	0.163027		751	0.8615	0.86039	0.000783794
252	100.59	100.442	0.163897		752	0.8618	0.86065	0.000776388
253	100.24	100.402	0.158941		753	0.8619	0.8609	0.000730297
254	100.63	100.44	0.163911		754	0.8622	0.86115	0.000701189
255	100.42	100.429	0.160862		755	0.8624	0.86138	0.000695701
256	100.48	100.432	0.161576		756	0.8625	0.8616	0.000663325
257	100.29	100.431	0.162512		757	0.8627	0.86181	0.000643687
258	100.36	100.423	0.163982		758	0.863	0.86202	0.000656252
259	100.63	100.459	0.166163		759	0.8631	0.86223	0.00062902
260	100.32	100.423	0.151294		760	0.8633	0.86244	0.000596657
261	100.01	100.397	0.196189		761	0.8636	0.86265	0.000598609
262	100.42	100.38	0.184632		762	0.8637	0.86284	0.00060037
263	100.2	100.376	0.188397		763	0.8639	0.86304	0.000585377
264	100.37	100.35	0.166066		764	0.8641	0.86323	0.000590762
265	100.42	100.35	0.166066		765	0.8644	0.86343	0.000616532
266	100.37	100.339	0.160031		766	0.8646	0.86364	0.000622183
267	100.57	100.367	0.174359		767	0.8648	0.86385	0.000624055
268	100.54	100.385	0.18265		768	0.865	0.86405	0.000641613
269	100.4	100.362	0.161644		769	0.8654	0.86428	0.000674619
270	100.7	100.4	0.192412		770	0.8655	0.8645	0.000678233
271	100.42	100.441	0.135273		771	0.8658	0.86472	0.00070993
272	100.48	100.447	0.135569		772	0.8661	0.86496	0.00073212
273	100.32	100.459	0.115031		773	0.8664	0.86521	0.00075638
274	100.37	100.459	0.115031		774	0.8667	0.86547	0.000778959
275	100.29	100.446	0.126684		775	0.867	0.86573	0.000815203
276	100.45	100.454	0.123846		776	0.8672	0.86599	0.000829257
277	100.59	100.456	0.126069		777	0.8673	0.86624	0.00080719
278	100.21	100.423	0.143608		778	0.8676	0.8665	0.000781736
279	100.27	100.41	0.151584		779	0.8679	0.86675	0.000790569
280	100.17	100.357	0.130047		780	0.868	0.867	0.000745356
281	100.28	100.343	0.130047		781	0.8684	0.86726	0.000733636
282	100.32	100.327	0.120835		782	0.8687	0.86752	0.000737564
283	100.36	100.331	0.121239		783	0.8688	0.86776	0.000722957
284	100.36	100.33	0.120922		784	0.869	0.86799	0.000714065
285	100.69	100.37	0.16452		785	0.8692	0.86821	0.000714065
286	100.23	100.348	0.167319		786	0.8695	0.86844	0.000722957
287	100.32	100.321	0.144103		787	0.8697	0.86868	0.000700476
288	100.18	100.318	0.146954		788	0.8699	0.86891	0.000683862
289	100.18	100.309	0.152858		789	0.8703	0.86915	0.000710634
290	100.5	100.342	0.15512		790	0.8705	0.8694	0.000700793
291	100.42	100.356	0.15522		791	0.8706	0.86962	0.000697296
292	100.23	100.347	0.160073		792	0.871	0.86985	0.000738241
293	100.35	100.346	0.160014		793	0.8712	0.87009	0.000748999
294	100.31	100.341	0.160309		794	0.8715	0.87034	0.000761869
295	100.15	100.287	0.113925		795	0.8717	0.87059	0.00075638
296	100.57	100.321	0.14224		796	0.8718	0.87082	0.000737564
297	100.24	100.313	0.144534		797	0.872	0.87105	0.0007075
298	100.27	100.322	0.137986		798	0.8725	0.87131	0.000715619
299	100.31	100.335	0.128949		799	0.8727	0.87155	0.000741245
300	100.36	100.321	0.115993		800	0.8728	0.87178	0.000736056
301	100.31	100.31	0.110655		801	0.873	0.87202	0.000698888
302	100	100.287	0.147049		802	0.8732	0.87224	0.000688315
303	100.27	100.279	0.145407		803	0.8734	0.87246	0.000670323
304	100.4	100.288	0.150244		804	0.8737	0.87268	0.000681175
305	100.25	100.298	0.143201		805	0.8739	0.8729	0.000684755
306	100.53	100.294	0.135088		806	0.8741	0.87313	0.000660051
307	100.27	100.297	0.134085		807	0.8741	0.87334	0.000591044
308	100.27	100.297	0.134085		808	0.8745	0.87354	0.000613188
309	100.34	100.3	0.134743		809	0.8747	0.87374	0.00063456
310	100.27	100.291	0.133287		810	0.8751	0.87397	0.000671731
311	100.31	100.291	0.133287		811	0.8752	0.87419	0.00067897
312	100.18	100.309	0.0967758		812	0.8755	0.87442	0.000695701
313	100.11	100.293	0.115379		813	0.8757	0.87465	0.000701189
314	100.12	100.265	0.120393		814	0.8758	0.87486	0.000699524
315	100.06	100.246	0.136886		815	0.8761	0.87508	0.00070993
316	100.37	100.23	0.10583		816	0.8764	0.87531	0.000729459
317	100.41	100.244	0.120019		817	0.8769	0.87559	0.000750481
318	100.29	100.246	0.120665		818	0.8771	0.87585	0.000780669
319	100.48	100.26	0.139443		819	0.8774	0.87612	0.00080526
320	100.28	100.261	0.139559		820	0.8777	0.87638	0.000857386
321	100.35	100.265	0.141676		821	0.878	0.87666	0.00088594
322	100.22	100.269	0.139559		822	0.8782	0.87693	0.000904372
323	100.37	100.295	0.130576		823	0.8784	0.8772	0.000899383
324	100.16	100.299	0.125118		824	0.8787	0.87749	0.000864677
325	100.45	100.338	0.100753		825	0.8787	0.87775	0.000787753
326	100.32	100.333	0.100228		826	0.8789	0.878	0.000703957
327	100.24	100.316	0.100133		827	0.8792	0.87823	0.000679951
328	100.46	100.333	0.109245		828	0.8794	0.87846	0.000643256
329	100.37	100.322	0.0977298		829	0.8795	0.87867	0.000600093
330	100.66	100.36	0.142984		830	0.8797	0.87887	0.000573585
331	100.36	100.361	0.142941		831	0.8797	0.87904	0.000537897
332	100.14	100.353	0.153554		832	0.8797	0.87919	0.00048408
333	100.33	100.349	0.153583		833	0.8798	0.87933	0.000429599
334	100.09	100.342	0.164371		834	0.88	0.87946	0.000414193
335	100.34	100.331	0.159962		835	0.8802	0.87961	0.000378447
336	100.39	100.338	0.160955		836	0.8805	0.87977	0.000383116
337	100.19	100.333	0.165062		837	0.8807	0.87992	0.000426354
338	100.17	100.304	0.165744		838	0.8808	0.88006	0.000464758
339	100.3	100.297	0.164117		839	0.881	0.88021	0.000504315
340	100.02	100.233	0.127545		840	0.8812	0.88036	0.000556177
341	100.61	100.258	0.171969		841	0.8815	0.88054	0.000607728
342	100.16	100.26	0.170555		842	0.8818	0.88075	0.000646787
343	100.08	100.235	0.177341		843	0.8819	0.88096	0.000644981
344	100.27	100.253	0.169971		844	0.8821	0.88117	0.000639531
345	100.21	100.24	0.167531		845	0.8825	0.8814	0.000664998
346	100.14	100.215	0.161193		846	0.8827	0.88162	0.000697296
347	100.28	100.224	0.162152		847	0.8828	0.88183	0.000705612
348	100.52	100.259	0.18532		848	0.883	0.88205	0.000691616
349	100.12	100.241	0.189587		849	0.8831	0.88226	0.000655235
350	100.11	100.25	0.179815		850	0.8831	0.88245	0.000585472
351	100.28	100.217	0.129705		851	0.8834	0.88264	0.000550151
352	100.1	100.211	0.133953		852	0.8836	0.88282	0.000539135
353	100.26	100.229	0.126267		853	0.8837	0.883	0.000496655
354	100.35	100.237	0.131576		854	0.8836	0.88315	0.000414327
355	100.26	100.242	0.131386		855	0.884	0.8833	0.000424264
356	100.09	100.237	0.136549		856	0.8842	0.88345	0.000452769
357	100.26	100.235	0.135994		857	0.8842	0.88359	0.000445845
358	100.25	100.208	0.0931904		858	0.8843	0.88372	0.000444222
359	100.18	100.214	0.0887193		859	0.8843	0.88384	0.000419524
360	100.1	100.213	0.0900679		860	0.8845	0.88398	0.000376534
361	100.3	100.215	0.0919239		861	0.8848	0.88412	0.000396653
362	100.01	100.206	0.107517		862	0.8852	0.88428	0.000477959
363	100.31	100.211	0.1114		863	0.8853	0.88444	0.000527468
364	100.17	100.193	0.100449		864	0.8853	0.88461	0.000499889
365	100.2	100.187	0.0977582		865	0.8854	0.88475	0.000506074
366	100.15	100.193	0.0928619		866	0.8856	0.88489	0.000530094
367	100.16	100.183	0.0901912		867	0.8854	0.88501	0.000490918
368	100.26	100.184	0.0910677		868	0.8856	0.88514	0.000452647
369	100.06	100.172	0.0991968		869	0.8858	0.88529	0.000387155
370	100.25	100.187	0.0984378		870	0.8857	0.88541	0.000288483
371	100.24	100.181	0.0924302		871	0.8859	0.88552	0.000234758
372	100.35	100.215	0.0847545		872	0.886	0.8856	0.000249444
373	100.11	100.195	0.0834333		873	0.8861	0.88568	0.000269979
374	100.07	100.185	0.0922858		874	0.8863	0.88578	0.000297396
375	100.18	100.183	0.0921412		875	0.8863	0.88587	0.000305687
376	100.34	100.202	0.103473		876	0.8866	0.88597	0.0003653
377	100.37	100.223	0.114703		877	0.8868	0.88611	0.000390014
378	100.32	100.229	0.118364		878	0.887	0.88625	0.000435252
379	100.36	100.259	0.108367		879	0.887	0.88637	0.000462
380	100.24	100.258	0.108505		880	0.8873	0.88653	0.000480856
381	100.36	100.27	0.112842		881	0.8875	0.88669	0.000513052
382	100.36	100.271	0.113671		882	0.8875	0.88684	0.000508156
383	100.21	100.281	0.101702		883	0.8876	0.88699	0.00048637
384	100.18	100.292	0.0799722		884	0.8882	0.88718	0.000553373
385	100.45	100.319	0.0834599		885	0.8885	0.8874	0.0006
386	100.16	100.301	0.0967758		886	0.8886	0.8876	0.000635959
387	100.16	100.28	0.10274		887	0.8889	0.88781	0.000687103
388	100.36	100.284	0.105219		888	0.8891	0.88802	0.000731513
389	100.33	100.281	0.10322		889	0.8892	0.88824	0.000721418
390	100.32	100.289	0.102789		890	0.8893	0.88844	0.00070899
391	100.2	100.273	0.102962		891	0.8896	0.88865	0.000710634
392	100.1	100.247	0.111061		892	0.8898	0.88888	0.000667999
393	100.26	100.252	0.110333		893	0.89	0.88912	0.000582714
394	100.15	100.249	0.112886		894	0.8903	0.88933	0.00059264
395	100.14	100.218	0.0922316		895	0.8903	0.88951	0.000585852
396	100.23	100.225	0.0899691		896	0.8906	0.88971	0.000582046
397	100.27	100.236	0.0878382		897	0.8907	0.88989	0.000582046
398	100.24	100.224	0.076478		898	0.8908	0.89006	0.000573876
399	100.43	100.234	0.0959398		899	0.8908	0.89022	0.00052873
400	100.13	100.215	0.0958297		900	0.8911	0.8904	0.000485341
401	100.45	100.24	0.12083		901	0.8913	0.89057	0.000471522
402	99.88	100.218	0.162125		902	0.8914	0.89073	0.000452278
403	100.3	100.222	0.163761		903	0.8913	0.89086	0.00040332
404	100.43	100.25	0.173718		904	0.8913	0.89096	0.000371782
405	100.19	100.255	0.170896		905	0.8915	0.89108	0.000325918
406	100.4	100.272	0.176497		906	0.8918	0.8912	0.000349603
407	100.46	100.291	0.186217		907	0.892	0.89133	0.000383116
408	100.35	100.302	0.186118		908	0.8921	0.89146	0.00040332
409	100.13	100.272	0.187368		909	0.8926	0.89164	0.000471876
410	100.19	100.278	0.18323		910	0.8929	0.89182	0.000575036
411	100.21	100.254	0.173666		911	0.8931	0.892	0.000668331
412	100.2	100.286	0.117492		912	0.8933	0.89219	0.000744536
413	100.35	100.291	0.119206		913	0.8935	0.89241	0.000776674
414	100.09	100.257	0.123563		914	0.8936	0.89264	0.000751591
415	99.99	100.237	0.149149		915	0.8936	0.89285	0.000688396
416	100.11	100.208	0.141955		916	0.8939	0.89306	0.000651835
417	100.17	100.179	0.111001		917	0.8939	0.89325	0.000581664
418	100.13	100.157	0.0938142		918	0.8941	0.89345	0.000476678
419	99.9	100.134	0.124383		919	0.8942	0.89361	0.000425441
420	100.32	100.147	0.137036		920	0.8945	0.89377	0.000429599
421	100.35	100.161	0.150662		921	0.8947	0.89393	0.000449815
422	100.21	100.162	0.150982		922	0.8948	0.89408	0.00046619
423	100.21	100.148	0.137502		923	0.8948	0.89421	0.000467737
424	100.3	100.169	0.143562		924	0.895	0.89435	0.000474342
425	100.12	100.182	0.130877		925	0.8951	0.8945	0.000447214
426	100.16	100.187	0.128759		926	0.8951	0.89462	0.000428952
427	100.1	100.18	0.131656		927	0.8953	0.89476	0.000394968
428	100.1	100.177	0.133254		928	0.8954	0.89489	0.000366515
429	100.12	100.199	0.0951548		929	0.8954	0.89501	0.000307137
430	100.39	100.206	0.106896		930	0.8955	0.89511	0.000284605
431	100.35	100.206	0.106896		931	0.8958	0.89522	0.000319026
432	100.11	100.196	0.111076		932	0.896	0.89534	0.000365756
433	100.38	100.213	0.125526		933	0.8961	0.89547	0.000383116
434	100.14	100.197	0.123383		934	0.8963	0.8956	0.000424264
435	100.26	100.211	0.121605		935	0.8963	0.89572	0.000436654
436	100.37	100.232	0.129683		936	0.8966	0.89587	0.000457165
437	100.28	100.25	0.121564		937	0.8967	0.89601	0.000477144
438	99.9	100.23	0.159513		938	0.897	0.89617	0.000516505
439	100.18	100.236	0.156006		939	0.8975	0.89638	0.000590292
440	100.07	100.204	0.15371		940	0.8977	0.8966	0.00063421
441	100.37	100.206	0.155934		941	0.898	0.89682	0.000703641
442	100.22	100.217	0.152246		942	0.898	0.89702	0.000728469
443	100.28	100.207	0.143376		943	0.8983	0.89724	0.000751591
444	100.26	100.219	0.142162		944	0.8984	0.89745	0.000753142
445	100.34	100.227	0.146898		945	0.8984	0.89766	0.000686699
446	100.03	100.193	0.149447		946	0.8985	0.89785	0.000620484
447	100.02	100.167	0.155138		947	0.8985	0.89803	0.000498999
448	100.32	100.209	0.129568		948	0.8986	0.89819	0.000372529
449	100.1	100.201	0.133953		949	0.8986	0.8983	0.000301846
450	100.11	100.205	0.130149		950	0.8988	0.89841	0.000255821
451	100.37	100.205	0.130149		951	0.8989	0.8985	0.000253859
452	100.19	100.202	0.130111		952	0.8991	0.89861	0.00025144
453	99.98	100.172	0.143975		953	0.899	0.89868	0.000252982
454	100.26	100.172	0.143975		954	0.8991	0.89875	0.000263523
455	100.05	100.143	0.135323		955	0.8993	0.89884	0.000283627
456	100.21	100.161	0.130508		956	0.8992	0.89891	0.000276687
457	100.19	100.178	0.120812		957	0.8994	0.899	0.000274874
458	100.37	100.183	0.128154		958	0.8994	0.89908	0.000261619
459	100.14	100.187	0.125879		959	0.8994	0.89916	0.000217051
460	100.08	100.184	0.128253		960	0.8996	0.89924	0.000217051
461	100.1	100.157	0.112156		961	0.8997	0.89932	0.000225093
462	100.29	100.167	0.119634		962	0.8998	0.89939	0.000255821
463	100.36	100.205	0.113847		963	0.8998	0.89947	0.000245176
464	100.29	100.208	0.115835		964	0.9	0.89956	0.000259058
465	100.5	100.253	0.13367		965	0.9002	0.89965	0.000310018
466	100.22	100.254	0.13335		966	0.9004	0.89977	0.00034657
467	99.97	100.232	0.160472		967	0.9006	0.89989	0.000406749
468	100.14	100.209	0.15488		968	0.9006	0.90001	0.000422821
469	100.2	100.215	0.153061		969	0.901	0.90017	0.000466786
470	100.09	100.216	0.152111		970	0.9011	0.90032	0.000502881
471	100.09	100.215	0.152989		971	0.9013	0.90048	0.00053707
472	100.23	100.209	0.150883		972	0.9014	0.90064	0.000550151
473	100.17	100.19	0.141421		973	0.9015	0.90081	0.000523768
474	100.12	100.173	0.138247		974	0.9017	0.90098	0.00050728
475	100.17	100.14	0.077603		975	0.9017	0.90113	0.000471522
476	100.45	100.163	0.124101		976	0.9019	0.90128	0.000451664
477	100.22	100.188	0.104541		977	0.9021	0.90143	0.000449815
478	100.12	100.186	0.105746		978	0.9022	0.90159	0.000404008
479	100.38	100.204	0.122402		979	0.9023	0.90172	0.000402216
480	100.04	100.199	0.128448		980	0.9024	0.90185	0.000389444
481	100.15	100.205	0.124119		981	0.9023	0.90195	0.000359784
482	100.2	100.202	0.12381		982	0.9025	0.90206	0.000340588
483	99.99	100.184	0.140886		983	0.9027	0.90218	0.000332666
484	100.16	100.188	0.139427		984	0.9028	0.90229	0.000338132
485	100.12	100.183	0.141032		985	0.9029	0.90241	0.000317805
486	100.22	100.16	0.107393		986	0.903	0.90252	0.000311983
487	100.06	100.144	0.109362		987	0.9032	0.90263	0.000340098
488	100.09	100.141	0.110499		988	0.9034	0.90275	0.000380789
489	100.1	100.113	0.0719645		989	0.9035	0.90287	0.000411096
490	100.26	100.135	0.0803119		990	0.9037	0.903	0.000449691
491	100.25	100.145	0.0882232		991	0.9037	0.90314	0.000424788
492	99.97	100.122	0.101303		992	0.9039	0.90328	0.00042111
493	100.12	100.135	0.0902158		993	0.9042	0.90343	0.000457165
494	100.2	100.139	0.0923099		994	0.9043	0.90358	0.000473286
495	100.29	100.156	0.103409		995	0.9044	0.90373	0.000471522
496	100.15	100.149	0.100935		996	0.9045	0.90388	0.000451664
497	100.32	100.175	0.108653		997	0.9046	0.90402	0.000434102
498	99.96	100.162	0.126298		998	0.9046	0.90414	0.000408792
499	99.93	100.145	0.145545		999	0.9046	0.90425	0.000362859
500	100.27	100.146	0.146454		1000	0.9047	0.90435	0.000330824
501	100.14	100.135	0.141833		1001	0.9033	0.90431	0.000428045
502	119.27	102.065	6.04661		1002	0.8962	0.90354	0.00261032
503	133.64	105.417	11.5945		1003	0.8863	0.90175	0.00601909
504	148.52	110.249	17.6606		1004	0.8768	0.899	0.00981178
505	161.55	116.375	23.4861		1005	0.8705	0.89561	0.013058
506	173.53	123.713	28.7313		1006	0.8676	0.89192	0.0152897
507	183.89	132.07	33.0068		1007	0.8663	0.88809	0.0165089
508	193.98	141.472	36.0907		1008	0.8651	0.88414	0.0168418
509	202.6	151.739	37.5346		1009	0.8637	0.88005	0.0162779
510	210.71	162.783	36.9511		1010	0.8624	0.87582	0.0145667
511	217.84	174.553	33.3504		1011	0.862	0.87169	0.0114259
512	224.61	185.087	30.4596		1012	0.8621	0.86828	0.00781676
513	230.21	194.744	27.5011		1013	0.8625	0.8659	0.00473709
514	235.47	203.439	24.8835		1014	0.8624	0.86446	0.00288028
515	240.09	211.293	22.4709		1015	0.8623	0.86364	0.00200344
516	244.46	218.386	20.3179		1016	0.862	0.86308	0.00149056
517	249.6	224.957	18.463		1017	0.8621	0.86266	0.000990174
518	253.54	230.913	16.9004		1018	0.8624	0.86239	0.000495424
519	255.15	236.168	15.2033		1019	0.8631	0.86233	0.000326769
520	260.11	241.108	13.9894		1020	0.8638	0.86247	0.000569698
521	262.8	245.604	12.8596		1021	0.8645	0.86272	0.000829726
522	264.6	249.603	11.7781		1022	0.8651	0.86302	0.00108403
523	267.37	253.319	10.8013		1023	0.8654	0.86331	0.00129653
524	269.41	256.713	9.86096		1024	0.8657	0.86364	0.00145006
525	271.39	259.843	8.92106		1025	0.8663	0.86404	0.00158479
526	272.99	262.696	7.96575		1026	0.8668	0.86452	0.00162467
527	275.27	265.263	7.39207		1027	0.8675	0.86506	0.00162836
528	277.32	267.641	7.01727		1028	0.8681	0.86563	0.00159098
529	278.41	269.967	6.22738		1029	0.8689	0.86621	0.00162306
530	279.74	271.93	5.85794		1030	0.8696	0.86679	0.00170062
531	281.16	273.766	5.54743		1031	0.8706	0.8674	0.0018732
532	281.97	275.503	5.05618		1032	0.8715	0.86804	0.00208177
533	282.43	277.009	4.58551		1033	0.8725	0.86875	0.00228242
534	283.57	278.425	4.14318		1034	0.8734	0.86952	0.00243301
535	284.8	279.766	3.76622		1035	0.8745	0.87034	0.00260308
536	285.61	281.028	3.33286		1036	0.8756	0.87122	0.00275633
537	286.17	282.118	3.00696		1037	0.8767	0.87214	0.00290792
538	287.78	283.164	2.97158		1038	0.8775	0.87308	0.00297538
539	288.37	284.16	2.86849		1039	0.8783	0.87402	0.00299288
540	288.91	285.077	2.76227		1040	0.8793	0.87499	0.00297301
541	289.68	285.929	2.73368		1041	0.8803	0.87596	0.00296393
542	290.67	286.799	2.71808		1042	0.8811	0.87692	0.00291311
543	290.43	287.599	2.45374		1043	0.8818	0.87785	0.00282853
544	290.67	288.309	2.16909		1044	0.8827	0.87878	0.00273
545	291.84	289.013	2.04242		1045	0.8833	0.87966	0.00261287
546	292.31	289.683	1.89573		1046	0.8841	0.88051	0.0025265
547	291.98	290.264	1.56004		1047	0.8849	0.88133	0.00248285
548	292.64	290.75	1.45361		1048	0.8857	0.88215	0.00243093
549	293.45	291.258	1.41664		1049	0.8866	0.88298	0.00238691
550	292.82	291.649	1.22292		1050	0.8873	0.88378	0.00235693
551	293.93	292.074	1.2009		1051	0.888	0.88455	0.00235148
552	293.93	292.4	1.21975		1052	0.8888	0.88532	0.00235693
553	294.28	292.785	1.1334		1053	0.8896	0.8861	0.00235325
554	294.68	293.186	1.00395		1054	0.8902	0.88685	0.00234438
555	294.99	293.501	1.02857		1055	0.8907	0.88759	0.00226591
556	295.39	293.809	1.09153		1056	0.8913	0.88831	0.00217585
557	296.09	294.22	1.10007		1057	0.892	0.88902	0.00209645
558	295.99	294.555	1.07526		1058	0.8927	0.88972	0.0020324
559	296.11	294.821	1.10026		1059	0.8933	0.89039	0.00199357
560	295.94	295.133	0.89255		1060	0.8939	0.89105	0.00194893
561	296.08	295.348	0.827121		1061	0.8943	0.89168	0.00187012
562	296.61	295.616	0.746908		1062	0.8948	0.89228	0.00180481
563	296.34	295.822	0.608802		1063	0.8954	0.89286	0.00177964
564	296.45	295.999	0.484503		1064	0.896	0.89344	0.00176144
565	296.9	296.19	0.413871		1065	0.8964	0.89401	0.00169735
566	296.72	296.323	0.334267		1066	0.8968	0.89456	0.00161052
567	297.63	296.477	0.518803		1067	0.8971	0.89507	0.00151441
568	298.23	296.701	0.726979		1068	0.8976	0.89556	0.00145388
569	297.98	296.888	0.795359		1069	0.8981	0.89604	0.00141673
570	297.52	297.046	0.741203		1070	0.8985	0.8965	0.00139124
571	297.82	297.22	0.691825		1071	0.8988	0.89695	0.00132686
572	298.57	297.416	0.772718		1072	0.8991	0.89738	0.00124704
573	298	297.582	0.689731		1073	0.8996	0.8978	0.00121289
574	298.02	297.739	0.572081		1074	0.9	0.8982	0.00121289
575	297.77	297.826	0.490673		1075	0.9004	0.8986	0.00121289
576	298.19	297.973	0.309122		1076	0.9009	0.89901	0.00122968
577	298.31	298.041	0.299943		1077	0.9013	0.89943	0.00122207
578	298.86	298.104	0.395115		1078	0.9018	0.89985	0.00124477
579	298.66	298.172	0.428506		1079	0.9024	0.90028	0.00131386
580	298.34	298.254	0.363385		1080	0.9027	0.9007	0.00135236
581	298.44	298.316	0.332706		1081	0.9031	0.90113	0.00136467
582	298.17	298.276	0.322669		1082	0.9035	0.90157	0.00134664
583	298.69	298.345	0.330765		1083	0.904	0.90201	0.00135027
584	299.52	298.495	0.475471		1084	0.9046	0.90247	0.00137279
585	299.03	298.621	0.426418		1085	0.905	0.90293	0.00137279
586	298.94	298.696	0.407736		1086	0.9057	0.90341	0.0014224
587	298.3	298.695	0.408799		1087	0.9061	0.90389	0.00144103
588	299.15	298.724	0.431463		1088	0.9064	0.90435	0.00143391
589	299.68	298.826	0.525065		1089	0.9069	0.9048	0.00145983
590	298.42	298.834	0.517391		1090	0.9073	0.90526	0.00144929
591	298.38	298.828	0.522787		1091	0.9077	0.90572	0.0014172
592	298.93	298.904	0.468975		1092	0.9082	0.90619	0.00137796
593	299.41	298.976	0.487378		1093	0.9086	0.90665	0.00133271
594	299.16	298.94	0.454948		1094	0.9092	0.90711	0.00134036
595	298.51	298.888	0.472882		1095	0.9097	0.90758	0.0013423
596	299.61	298.955	0.525595		1096	0.91	0.90801	0.00136174
597	298.77	299.002	0.479509		1097	0.9106	0.90846	0.00140333
598	299.53	299.04	0.50682		1098	0.9112	0.90894	0.00144083
599	299.11	298.983	0.456388		1099	0.9117	0.90942	0.00148459
600	299.99	299.14	0.508287		1100	0.9121	0.9099	0.00149889
601	300	299.302	0.497188		1101	0.9126	0.91039	0.0015007
602	299.48	299.357	0.481642		1102	0.9132	0.91089	0.00152275
603	299.51	299.367	0.483897		1103	0.9134	0.91137	0.00147652
604	299.23	299.374	0.481068		1104	0.9136	0.91181	0.00141221
605	299.69	299.492	0.379614		1105	0.914	0.91224	0.00135171
606	299.43	299.474	0.377659		1106	0.9143	0.91267	0.00123922
607	300.4	299.637	0.391551		1107	0.9147	0.91308	0.00115355
608	299.25	299.609	0.409646		1108	0.9151	0.91347	0.00110559
609	299.55	299.653	0.371993		1109	0.9154	0.91384	0.00106583
610	299.25	299.579	0.371108		1110	0.9158	0.91421	0.0010365
611	299.37	299.516	0.344196		1111	0.9162	0.91457	0.00104035
612	299.59	299.527	0.344675		1112	0.9168	0.91493	0.0011324
613	299.07	299.483	0.37393		1113	0.9171	0.9153	0.0011804
614	299.75	299.535	0.370982		1114	0.9175	0.91569	0.00120042
615	301.04	299.67	0.605291		1115	0.918	0.91609	0.00124047
616	299.78	299.705	0.599968		1116	0.9185	0.91651	0.00127754
617	299.4	299.605	0.552736		1117	0.9188	0.91692	0.00128996
618	300.04	299.684	0.552815		1118	0.919	0.91731	0.00126794
619	300.08	299.737	0.563837		1119	0.9193	0.9177	0.00121381
620	299.69	299.781	0.538196		1120	0.9197	0.91809	0.00116089
621	300.36	299.88	0.545201		1121	0.92	0.91847	0.00109347
622	300.6	299.981	0.578071		1122	0.9205	0.91884	0.00109158
623	299.87	300.061	0.486014		1123	0.9209	0.91922	0.00107992
624	299.65	300.051	0.494086		1124	0.9212	0.91959	0.00105877
625	299.7	299.917	0.359415		1125	0.9216	0.91995	0.00107005
626	300.14	299.953	0.362186		1126	0.9219	0.92029	0.00109793
627	299.72	299.985	0.319522		1127	0.9222	0.92063	0.00111161
628	299.07	299.888	0.429335		1128	0.9223	0.92096	0.0010627
629	300.35	299.915	0.450709		1129	0.9226	0.92129	0.0010005
630	299.35	299.881	0.481351		1130	0.9229	0.92161	0.000945692
631	300.74	299.919	0.535339		1131	0.9233	0.92194	0.000895917
632	298.92	299.751	0.560881		1132	0.9235	0.92224	0.000861781
633	299.98	299.762	0.564541		1133	0.9237	0.92252	0.000832399
634	299.37	299.734	0.577508		1134	0.9242	0.92282	0.000844327
635	299.98	299.762	0.582443		1135	0.9247	0.92313	0.000912932
636	299.34	299.682	0.57969		1136	0.9249	0.92343	0.000955743
637	299.54	299.664	0.581171		1137	0.9251	0.92372	0.000980703
638	299.62	299.719	0.543516		1138	0.9251	0.924	0.000928559
639	300.5	299.734	0.564529		1139	0.9253	0.92427	0.000866731
640	299.75	299.774	0.548234		1140	0.9254	0.92452	0.00078429
641	300.45	299.745	0.496706		1141	0.9255	0.92474	0.00070899
642	300.07	299.86	0.410041		1142	0.9256	0.92495	0.000604152
643	300.74	299.936	0.496145		1143	0.9258	0.92516	0.000471876
644	300.92	300.091	0.539865		1144	0.9259	0.92533	0.000386005
645	299.93	300.086	0.541237		1145	0.9262	0.92548	0.000404969
646	300.01	300.153	0.47619		1146	0.9265	0.92564	0.000462361
647	299.74	300.173	0.451123		1147	0.9268	0.92581	0.000546606
648	300.19	300.23	0.407376		1148	0.927	0.926	0.0006
649	300.29	300.209	0.397197		1149	0.9273	0.9262	0.000669992
650	301.1	300.344	0.449795		1150	0.9276	0.92642	0.000736056
651	300.05	300.304	0.457049		1151	0.9278	0.92665	0.000774955
652	300.61	300.358	0.458228		1152	0.9278	0.92687	0.000755792
653	300.61	300.345	0.447915		1153	0.9279	0.92708	0.000716163
654	300.73	300.326	0.424217		1154	0.9281	0.9273	0.000648074
655	299.72	300.305	0.450389		1155	0.9283	0.92751	0.000589633
656	299.61	300.265	0.495048		1156	0.9284	0.9277	0.000531246
657	300.22	300.313	0.460556		1157	0.9289	0.92791	0.000550656
658	299.97	300.291	0.472192		1158	0.9291	0.92812	0.000565292
659	300.44	300.306	0.474534		1159	0.9292	0.92831	0.000578216
660	299.94	300.19	0.393785		1160	0.9293	0.92848	0.000595912
661	300.62	300.247	0.412096		1161	0.9295	0.92865	0.000622272
662	300.68	300.254	0.419476		1162	0.93	0.92887	0.000675031
663	300.56	300.249	0.415035		1163	0.9302	0.9291	0.000699206
664	300.89	300.265	0.438083		1164	0.9306	0.92935	0.000747217
665	299.84	300.277	0.422875		1165	0.9307	0.92959	0.000757848
666	299.66	300.282	0.414321		1166	0.9308	0.92983	0.000718099
667	300.39	300.299	0.414982		1167	0.9309	0.93003	0.000708755
668	299.85	300.287	0.42711		1168	0.9311	0.93023	0.000699285
669	300.09	300.252	0.42752		1169	0.9313	0.93044	0.000670323
670	300.91	300.349	0.457832		1170	0.9314	0.93065	0.000598609
671	299.88	300.275	0.468834		1171	0.9315	0.93085	0.000497214
672	300.56	300.263	0.458743		1172	0.932	0.93105	0.00051908
673	300.28	300.235	0.446996		1173	0.9323	0.93126	0.000560159
674	299.41	300.087	0.451025		1174	0.9325	0.93145	0.000629374
675	300.4	300.143	0.451714		1175	0.9327	0.93165	0.000680278
676	300.57	300.234	0.434951		1176	0.9327	0.93184	0.000681828
677	300.77	300.272	0.465613		1177	0.9328	0.93203	0.000654981
678	300.01	300.288	0.452052		1178	0.9333	0.93225	0.000677003
679	300.01	300.28	0.45663		1179	0.9335	0.93247	0.000691295
680	299.55	300.144	0.450634		1180	0.934	0.93273	0.000731893
681	300.31	300.187	0.443096		1181	0.9342	0.933	0.000725718
682	300.37	300.168	0.42918		1182	0.9346	0.93326	0.000790499
683	300.37	300.177	0.432719		1183	0.9349	0.93352	0.000863842
684	300.56	300.292	0.351404		1184	0.9351	0.93378	0.000912627
685	299.89	300.241	0.370479		1185	0.9354	0.93405	0.000955975
686	299.42	300.126	0.430612		1186	0.9355	0.93433	0.000926223
687	299.66	300.015	0.387019		1187	0.9357	0.93462	0.000844327
688	300.12	300.026	0.388421		1188	0.9357	0.93486	0.00076478
689	300.27	300.052	0.395862		1189	0.9359	0.9351	0.000659966
690	299.92	300.089	0.359334		1190	0.936	0.9353	0.000588784
691	300.63	300.121	0.393798		1191	0.9359	0.93547	0.00046916
692	299.21	300.005	0.474816		1192	0.9361	0.93562	0.000393841
693	300.24	299.992	0.465398		1193	0.9365	0.93578	0.000393841
694	300.17	299.953	0.427293		1194	0.9367	0.93594	0.000411501
695	300.21	299.985	0.43398		1195	0.937	0.9361	0.000483046
696	299.33	299.976	0.447715		1196	0.9371	0.93626	0.000525357
697	299.91	300.001	0.434906		1197	0.9374	0.93643	0.000594512
698	299.57	299.946	0.452602		1198	0.9375	0.93661	0.000620842
699	300.07	299.926	0.440964		1199	0.9376	0.93678	0.000637356
700	299.65	299.899	0.449554		1200	0.9378	0.93696	0.000646701
701	300.16	299.852	0.3845		1201	0.9381	0.93718	0.000619677
702	299.95	299.926	0.311491		1202	0.9384	0.93741	0.000600833
703	300.27	299.929	0.314976		1203	0.9389	0.93765	0.000672062
704	299.95	299.907	0.303756		1204	0.9391	0.93789	0.000721803
705	300.14	299.9	0.296723		1205	0.939	0.93809	0.000724875
706	300.16	299.983	0.227599		1206	0.9391	0.93829	0.000696738
707	299.93	299.985	0.226973		1207	0.9392	0.93847	0.000673383
708	299.73	300.001	0.198296		1208	0.9393	0.93865	0.000624055
709	300.38	300.032	0.231699		1209	0.9396	0.93885	0.000568135
710	300.44	300.111	0.221432		1210	0.9396	0.93903	0.000476212
711	300.44	300.139	0.244788		1211	0.9397	0.93919	0.000390014
712	300.38	300.182	0.245665		1212	0.94	0.93935	0.000356682
713	300.95	300.25	0.34625		1213	0.9402	0.93948	0.000407704
714	301.47	300.402	0.499595		1214	0.9402	0.93959	0.000440833
715	300.6	300.448	0.493937		1215	0.9404	0.93973	0.000454728
716	300.28	300.46	0.487579		1216	0.9405	0.93987	0.000454728
717	299.93	300.46	0.487579		1217	0.9407	0.94002	0.000456557
718	300.58	300.545	0.414843		1218	0.9409	0.94018	0.000456557
719	300.14	300.521	0.432035		1219	0.9409	0.94031	0.000458136
720	299.91	300.468	0.473587		1220	0.9411	0.94046	0.000445222
721	299.69	300.393	0.534042		1221	0.9412	0.94061	0.000412176
722	300.93	300.448	0.560234		1222	0.9415	0.94076	0.000437671
723	299.87	300.34	0.556796		1223	0.9415	0.94089	0.000445845
724	300.36	300.229	0.393063		1224	0.9416	0.94103	0.000424395
725	300.3	300.199	0.372512		1225	0.9418	0.94117	0.000424395
726	300.51	300.222	0.384962		1226	0.9418	0.9413	0.000394405
727	300.33	300.262	0.371806		1227	0.9417	0.9414	0.000349603
728	299.89	300.193	0.370257		1228	0.9417	0.94148	0.000311983
729	299.85	300.164	0.385896		1229	0.9419	0.94158	0.000261619
730	299.93	300.166	0.384482		1230	0.942	0.94167	0.000231181
731	300.04	300.201	0.350791		1231	0.942	0.94175	0.000184089
732	300.21	300.129	0.24136		1232	0.9422	0.94182	0.000209762
733	301.11	300.253	0.375027		1233	0.9426	0.94193	0.000294581
734	300.27	300.244	0.37325		1234	0.9427	0.94204	0.000356526
735	300.05	300.219	0.377431		1235	0.9429	0.94215	0.000435252
736	300.3	300.198	0.365081		1236	0.9432	0.94229	0.000525885
737	300.62	300.227	0.387558		1237	0.9434	0.94246	0.000585377
738	300.63	300.301	0.386708		1238	0.9434	0.94263	0.000586989
739	300.4	300.356	0.353088		1239	0.9435	0.94279	0.000583952
740	299.77	300.34	0.37733		1240	0.9436	0.94295	0.000562238
741	300.14	300.35	0.369745		1241	0.9437	0.94312	0.000496208
742	300.1	300.339	0.375957		1242	0.9438	0.94328	0.000418463
743	300.18	300.246	0.261712		1243	0.9441	0.94343	0.000416467
744	300.39	300.258	0.265656		1244	0.9443	0.94359	0.000412176
745	299.68	300.221	0.31838		1245	0.9444	0.94374	0.000406065
746	299.95	300.186	0.327828		1246	0.9446	0.94388	0.000439191
747	299.82	300.106	0.307108		1247	0.9447	0.94401	0.000472464
748	299.22	299.965	0.359081		1248	0.9448	0.94415	0.000479004
749	300.45	299.97	0.36609		1249	0.9449	0.94429	0.000472464
750	300.2	300.013	0.365241		1250	0.945	0.94443	0.000452278
751	300.15	300.014	0.365641		1251	0.9451	0.94457	0.000416467
752	300.24	300.028	0.371926		1252	0.9455	0.94474	0.000414193
753	300.03	300.013	0.36812		1253	0.9458	0.94491	0.000467737
754	300.28	300.002	0.357081		1254	0.9458	0.94506	0.000490351
755	300.94	300.128	0.442839		1255	0.9459	0.94521	0.000495424
756	300.57	300.19	0.458282		1256	0.946	0.94535	0.000501664
757	300.19	300.227	0.439648		1257	0.9462	0.9455	0.000509902
758	299.41	300.246	0.392915		1258	0.9463	0.94565	0.000501664
759	300.41	300.242	0.390805		1259	0.9465	0.94581	0.000490918
760	299.55	300.177	0.448381		1260	0.9466	0.94597	0.000457165
761	300.53	300.215	0.461742		1261	0.9467	0.94613	0.000394546
762	300.61	300.252	0.478488		1262	0.9467	0.94625	0.000362859
763	299.75	300.224	0.500604		1263	0.9467	0.94634	0.000350238
764	300.36	300.232	0.502235		1264	0.9471	0.94647	0.00036833
765	300.39	300.177	0.44267		1265	0.9473	0.94661	0.000392853
766	299.85	300.105	0.430019		1266	0.9476	0.94677	0.000439823
767	299.77	300.063	0.441161		1267	0.9475	0.9469	0.000444722
768	299.68	300.09	0.403402		1268	0.9478	0.94705	0.000471993
769	299.69	300.018	0.404195		1269	0.9479	0.94719	0.000497661
770	299.42	300.005	0.422591		1270	0.9478	0.94731	0.00048408
771	300.09	299.961	0.382897		1271	0.948	0.94744	0.000476562
772	299.65	299.865	0.316728		1272	0.9481	0.94758	0.000439191
773	299.53	299.843	0.332835		1273	0.9481	0.94772	0.00033928
774	300.56	299.863	0.371156		1274	0.9482	0.94783	0.000290784
775	299.54	299.778	0.332359		1275	0.9485	0.94795	0.000295334
776	299.67	299.76	0.3329		1276	0.9486	0.94805	0.000330824
777	300.32	299.815	0.377219		1277	0.9487	0.94817	0.000326769
778	299.8	299.827	0.374345		1278	0.9489	0.94828	0.000370585
779	299.76	299.834	0.372147		1279	0.9491	0.9484	0.000424264
780	299.89	299.881	0.342554		1280	0.9496	0.94858	0.000513809
781	300.31	299.903	0.36387		1281	0.9496	0.94874	0.000560159
782	300.31	299.969	0.372632		1282	0.9497	0.9489	0.000584998
783	300.62	300.078	0.38901		1283	0.9496	0.94905	0.000548229
784	300.13	300.035	0.351797		1284	0.9497	0.9492	0.000492161
785	300.18	300.099	0.307117		1285	0.9497	0.94932	0.000446716
786	299.46	300.078	0.344603		1286	0.9499	0.94945	0.000400694
787	300.2	300.066	0.33725		1287	0.9502	0.9496	0.000368179
788	300.94	300.18	0.419894		1288	0.9503	0.94974	0.00033731
789	299.9	300.194	0.406453		1289	0.9504	0.94987	0.000312872
790	300.31	300.236	0.393028		1290	0.9506	0.94997	0.000371334
791	300.78	300.283	0.42929		1291	0.9507	0.95008	0.00041042
792	300.11	300.263	0.432539		1292	0.951	0.95021	0.000477144
793	301.03	300.304	0.486237		1293	0.9511	0.95036	0.000499333
794	300.54	300.345	0.48722		1294	0.9512	0.95051	0.000504315
795	299.98	300.325	0.498715		1295	0.9514	0.95068	0.000487169
796	299.31	300.31	0.528961		1296	0.9516	0.95085	0.000481318
797	299.95	300.285	0.540519		1297	0.9518	0.95101	0.000506513
798	299.99	300.19	0.494099		1298	0.952	0.95118	0.000526624
799	299.27	300.127	0.569582		1299	0.9519	0.95133	0.000492274
800	300.71	300.167	0.597235		1300	0.9522	0.95149	0.000488649
801	299.99	300.088	0.558108		1301	0.9521	0.95163	0.000434741
802	300.95	300.172	0.621411		1302	0.9524	0.95177	0.000434741
803	300.68	300.137	0.575906		1303	0.9525	0.95191	0.000420185
804	300.11	300.094	0.558255		1304	0.9523	0.95202	0.000352136
805	300.39	300.135	0.563979		1305	0.9522	0.9521	0.000278887
806	299.73	300.177	0.508638		1306	0.9524	0.95218	0.000229976
807	300.65	300.247	0.521921		1307	0.9527	0.95227	0.000240601
808	300.76	300.324	0.536391		1308	0.9527	0.95234	0.000254733
809	300.26	300.423	0.392232		1309	0.953	0.95245	0.000279881
810	300.61	300.413	0.385315		1310	0.9531	0.95254	0.000330656
811	299.57	300.371	0.453418		1311	0.9534	0.95267	0.000388873
812	299.26	300.202	0.523212		1312	0.9535	0.95278	0.000454117
813	299.88	300.122	0.502766		1313	0.9536	0.95289	0.000508702
814	300.07	300.118	0.503031		1314	0.954	0.95306	0.00056999
815	300.12	300.091	0.493974		1315	0.9543	0.95327	0.000603784
816	300.09	300.127	0.477588		1316	0.9545	0.95348	0.000632104
817	299.56	300.018	0.469274		1317	0.9544	0.95365	0.000627606
818	299.52	299.894	0.411723		1318	0.9546	0.95384	0.000594792
819	300.8	299.948	0.49254		1319	0.9547	0.95401	0.000570477
820	299.07	299.794	0.503194		1320	0.9545	0.95415	0.000488194
821	299.65	299.802	0.499862		1321	0.9547	0.95428	0.000436654
822	300.04	299.88	0.46557		1322	0.9548	0.95441	0.000366515
823	299.93	299.885	0.465839		1323	0.9549	0.95454	0.000263312
824	300.06	299.884	0.465408		1324	0.955	0.95464	0.000222111
825	300.07	299.879	0.462852		1325	0.9549	0.9547	0.0002
826	299.65	299.835	0.461477		1326	0.955	0.95475	0.000206828
827	299.02	299.781	0.52452		1327	0.9551	0.95482	0.000193218
828	300.02	299.831	0.520693		1328	0.9552	0.95488	0.000209762
829	300.05	299.756	0.407273		1329	0.9555	0.95496	0.000275681
830	301.07	299.956	0.510864		1330	0.9557	0.95508	0.000311983
831	300.72	300.063	0.550193		1331	0.9561	0.95522	0.000418463
832	299.86	300.045	0.55396		1332	0.9563	0.95537	0.000510011
833	299.97	300.049	0.553182		1333	0.9563	0.95551	0.000556677
834	301.07	300.15	0.640694		1334	0.9563	0.95564	0.000575809
835	300.41	300.184	0.644984		1335	0.9566	0.95581	0.000583952
836	299.83	300.202	0.630781		1336	0.9568	0.95599	0.000583952
837	299.59	300.259	0.529768		1337	0.957	0.95618	0.000571159
838	299.63	300.22	0.562652		1338	0.957	0.95636	0.000508156
839	300.09	300.224	0.561451		1339	0.9571	0.95652	0.000456557
840	299.95	300.112	0.479694		1340	0.9572	0.95667	0.000400139
841	301.03	300.143	0.530661		1341	0.9571	0.95677	0.0003653
842	300.47	300.204	0.529574		1342	0.9571	0.95685	0.000337474
843	300.17	300.224	0.523497		1343	0.9572	0.95694	0.000291357
844	299.92	300.109	0.436003		1344	0.9572	0.95703	0.000194651
845	299.67	300.035	0.441997		1345	0.9573	0.9571	0.000141421
846	300.49	300.101	0.457006		1346	0.9574	0.95716	0.000126491
847	300.26	300.168	0.4215		1347	0.9575	0.95721	0.000152388
848	300.07	300.212	0.380023		1348	0.958	0.95731	0.000276687
849	299.61	300.164	0.424819		1349	0.9581	0.95741	0.000360401
850	299.6	300.129	0.457565		1350	0.958	0.95749	0.000395671
851	300.23	300.049	0.336434		1351	0.9582	0.9576	0.000426875
852	300.02	300.004	0.302221		1352	0.9582	0.95771	0.000425441
853	300.6	300.047	0.354528		1353	0.9585	0.95784	0.000450185
854	299.77	300.032	0.363557		1354	0.9586	0.95798	0.000446716
855	300.69	300.134	0.392632		1355	0.9587	0.95812	0.000428952
856	300.27	300.112	0.376292		1356	0.9587	0.95825	0.000380789
857	300.08	300.094	0.372714		1357	0.9588	0.95838	0.000311983
858	300.95	300.182	0.460068		1358	0.9591	0.95849	0.000354181
859	300.53	300.274	0.423509		1359	0.9593	0.95861	0.000406749
860	300.24	300.338	0.352792		1360	0.9593	0.95874	0.000397772
861	300.05	300.32	0.363349		1361	0.9593	0.95885	0.000383695
862	299.74	300.292	0.398157		1362	0.9595	0.95898	0.000358391
863	300.15	300.247	0.38468		1363	0.9595	0.95908	0.000348967
864	300.47	300.317	0.350398		1364	0.9597	0.95919	0.000354181
865	300.94	300.342	0.386977		1365	0.9598	0.9593	0.000355903
866	299.99	300.314	0.402581		1366	0.96	0.95943	0.000349762
867	300.15	300.321	0.398649		1367	0.9602	0.95957	0.000349762
868	300.28	300.254	0.331904		1368	0.9602	0.95968	0.000358391
869	300.65	300.266	0.344906		1369	0.9604	0.95979	0.000395671
870	300.44	300.286	0.349005		1370	0.9608	0.95994	0.000467143
871	300.35	300.316	0.339221		1371	0.9609	0.9601	0.000496655
872	300.72	300.414	0.292696		1372	0.9609	0.96024	0.000505964
873	300.28	300.427	0.282373		1373	0.9608	0.96037	0.000459589
874	299.5	300.33	0.405654		1374	0.961	0.9605	0.000432049
875	299.56	300.192	0.409791		1375	0.9612	0.96064	0.000406065
876	300.13	300.206	0.40448		1376	0.9613	0.96077	0.000386005
877	299.58	300.149	0.450764		1377	0.9614	0.96089	0.0003755
878	300.7	300.191	0.482757		1378	0.9616	0.96103	0.000349762
879	299.61	300.087	0.484907		1379	0.9618	0.96117	0.000349762
880	300.75	300.118	0.518712		1380	0.962	0.96129	0.000409471
881	300.4	300.123	0.521431		1381	0.962	0.9614	0.000439697
882	300.6	300.111	0.507356		1382	0.9623	0.96154	0.000483506
883	299.97	300.08	0.505349		1383	0.9626	0.96172	0.000511642
884	300.99	300.229	0.534175		1384	0.9626	0.96188	0.000511642
885	299.86	300.259	0.499743		1385	0.963	0.96206	0.000560159
886	300.59	300.305	0.507658		1386	0.963	0.96223	0.000561842
887	299.82	300.329	0.474141		1387	0.9633	0.96242	0.000571159
888	299.65	300.224	0.498491		1388	0.9636	0.96262	0.00060148
889	299.61	300.224	0.498491		1389	0.9635	0.96279	0.000583952
890	299.76	300.125	0.480399		1390	0.9638	0.96297	0.000590762
891	299.43	300.028	0.51536		1391	0.9638	0.96315	0.000533854
892	299.97	299.965	0.474558		1392	0.9638	0.9633	0.000476095
893	299.28	299.896	0.521583		1393	0.9639	0.96343	0.000439823
894	299.43	299.74	0.368993		1394	0.9639	0.96356	0.000350238
895	299.72	299.726	0.366582		1395	0.9638	0.96364	0.000295146
896	300.14	299.681	0.261213		1396	0.964	0.96374	0.00021187
897	300.12	299.711	0.294107		1397	0.9638	0.96379	0.000144914
898	300.29	299.775	0.34465		1398	0.9638	0.96381	0.000128668
899	300.3	299.844	0.375624		1399	0.9642	0.96388	0.000131656
900	299.68	299.836	0.378453		1400	0.9644	0.96394	0.000206559
901	299.98	299.891	0.35193		1401	0.9647	0.96403	0.0003093
902	300.64	299.958	0.424861		1402	0.9647	0.96412	0.000361478
903	299.88	300.018	0.355115		1403	0.9647	0.9642	0.000394405
904	300.32	300.107	0.298368		1404	0.9648	0.96429	0.000420185
905	300	300.135	0.269784		1405	0.9651	0.96442	0.000451664
906	300.43	300.164	0.285509		1406	0.9653	0.96455	0.000501664
907	299.9	300.142	0.297501		1407	0.9657	0.96474	0.000544059
908	299.81	300.094	0.309451		1408	0.9659	0.96495	0.000546199
909	299.6	300.024	0.335731		1409	0.9661	0.96514	0.000585377
910	299.28	299.984	0.399116		1410	0.966	0.9653	0.000579272
911	299.65	299.951	0.412888		1411	0.9662	0.96545	0.000600463
912	300.3	299.917	0.360526		1412	0.9662	0.9656	0.000579272
913	300.09	299.938	0.364228		1413	0.9664	0.96577	0.000533437
914	300.18	299.924	0.35034		1414	0.9664	0.96593	0.000442342
915	300.64	299.988	0.41774		1415	0.9664	0.96606	0.000353396
916	299.88	299.933	0.388245		1416	0.9666	0.96619	0.000272641
917	300.38	299.981	0.412619		1417	0.9669	0.96631	0.000296086
918	300.11	300.011	0.4097		1418	0.967	0.96642	0.000329309
919	300.09	300.06	0.383551		1419	0.9667	0.96648	0.000319026
920	299.04	300.036	0.440989		1420	0.9669	0.96657	0.000294581
921	299.94	300.065	0.421907		1421	0.9671	0.96666	0.000306232
922	300.26	300.061	0.419615		1422	0.9673	0.96677	0.000319896
923	300.65	300.117	0.459397		1423	0.9674	0.96687	0.00034657
924	299.59	300.058	0.487438		1424	0.9678	0.96701	0.000412176
925	300.23	300.017	0.448753		1425	0.9678	0.96715	0.000419656
926	299.91	300.02	0.447834		1426	0.9678	0.96727	0.000416467
927	300.03	299.985	0.42989		1427	0.9679	0.96737	0.00043729
928	300.43	300.017	0.451591		1428	0.9679	0.96746	0.000445222
929	300.89	300.097	0.530012		1429	0.9681	0.9676	0.000397213
930	299.2	300.113	0.495873		1430	0.9683	0.96774	0.000368782
931	299.26	300.045	0.564156		1431	0.9683	0.96786	0.000330656
932	300.58	300.077	0.586346		1432	0.9683	0.96796	0.000291357
933	299.91	300.003	0.551665		1433	0.9684	0.96806	0.000245855
934	300.47	300.091	0.548644		1434	0.9686	0.96814	0.000279682
935	300.29	300.097	0.550657		1435	0.9689	0.96825	0.000340751
936	300.41	300.147	0.554478		1436	0.9689	0.96836	0.000356526
937	299.44	300.088	0.597993		1437	0.9691	0.96848	0.000385285
938	300.27	300.072	0.589911		1438	0.9692	0.96861	0.000387155
939	300.12	299.995	0.517027		1439	0.9692	0.96872	0.00038239
940	300.45	300.12	0.450259		1440	0.9693	0.96882	0.00039101
941	300.06	300.2	0.337408		1441	0.9696	0.96895	0.000414327
942	300.43	300.185	0.321602		1442	0.9698	0.9691	0.000424264
943	299.66	300.16	0.353491		1443	0.9699	0.96925	0.000414327
944	299.95	300.108	0.340842		1444	0.9698	0.96937	0.000377271
945	300.39	300.118	0.348163		1445	0.9699	0.96947	0.000371334
946	300.03	300.08	0.333167		1446	0.9701	0.96959	0.000360401
947	299.73	300.109	0.279581		1447	0.9699	0.96967	0.000326769
948	300.07	300.089	0.27388		1448	0.9699	0.96974	0.000287518
949	300.2	300.097	0.276045		1449	0.9702	0.96984	0.000250333
950	299.73	300.025	0.267509		1450	0.9701	0.96992	0.000175119
951	299.78	299.997	0.277891		1451	0.9702	0.96998	0.000154919
952	300.45	299.999	0.281403		1452	0.9702	0.97002	0.000154919
953	300.26	300.059	0.264552		1453	0.9704	0.97007	0.000188856
954	299.39	300.003	0.338987		1454	0.9706	0.97015	0.000227303
955	299.7	299.934	0.32122		1455	0.9708	0.97024	0.000287518
956	299.91	299.922	0.319472		1456	0.9707	0.9703	0.000316228
957	299.67	299.916	0.32401		1457	0.971	0.97041	0.00035103
958	299.77	299.886	0.322049		1458	0.971	0.97052	0.000345768
959	300.11	299.877	0.313441		1459	0.971	0.9706	0.000355903
960	299.6	299.864	0.322773		1460	0.9713	0.97072	0.000370585
961	299.95	299.881	0.322334		1461	0.9715	0.97085	0.000395109
962	300.7	299.906	0.37651		1462	0.9718	0.97101	0.000425441
963	299.63	299.843	0.363167		1463	0.9719	0.97116	0.000450185
964	299.97	299.901	0.327328		1464	0.972	0.9713	0.000473756
965	299.92	299.923	0.31962		1465	0.9721	0.97143	0.000498999
966	300.16	299.948	0.328153		1466	0.9724	0.9716	0.000512076
967	300.66	300.047	0.380177		1467	0.9726	0.97176	0.000552167
968	299.81	300.051	0.377137		1468	0.9728	0.97194	0.00056999
969	300.27	300.067	0.383262		1469	0.9729	0.97213	0.000537587
970	300.3	300.137	0.351063		1470	0.9731	0.97231	0.000530094
971	299.45	300.087	0.411124		1471	0.9732	0.97248	0.000513809
972	299.24	299.941	0.428134		1472	0.9735	0.97265	0.000544161
973	299.36	299.914	0.457437		1473	0.9736	0.97282	0.000549343
974	299.82	299.899	0.457856		1474	0.974	0.97302	0.000580804
975	300.13	299.92	0.463705		1475	0.9742	0.97323	0.000590762
976	299.47	299.851	0.475218		1476	0.9745	0.97344	0.00063456
977	300.07	299.792	0.393158		1477	0.9745	0.97363	0.000639531
978	299.53	299.764	0.401613		1478	0.9747	0.97382	0.000647731
979	299.02	299.639	0.420699		1479	0.9747	0.974	0.000612826
980	299.9	299.599	0.366377		1480	0.9749	0.97418	0.000582714
981	300.15	299.669	0.400068		1481	0.975	0.97436	0.00052111
982	300.4	299.785	0.428985		1482	0.9748	0.97449	0.000438305
983	299.73	299.822	0.403452		1483	0.9749	0.97462	0.00032249
984	299.92	299.832	0.404634		1484	0.9749	0.97471	0.000246982
985	300.62	299.881	0.469242		1485	0.9752	0.97481	0.000218327
986	300.2	299.954	0.454758		1486	0.9753	0.97489	0.000237814
987	300.81	300.028	0.529755		1487	0.9757	0.97501	0.000310734
988	300.67	300.142	0.533329		1488	0.9758	0.97512	0.000376534
989	300.26	300.266	0.359203		1489	0.9758	0.97523	0.000400139
990	300.63	300.339	0.350633		1490	0.9759	0.97533	0.000432178
991	300.5	300.374	0.347121		1491	0.9759	0.97542	0.000449197
992	300.45	300.379	0.347897		1492	0.9758	0.97552	0.000404969
993	299.8	300.386	0.333806		1493	0.9757	0.9756	0.000343188
994	299.79	300.373	0.355779		1494	0.9756	0.97567	0.000240601
995	300.81	300.392	0.37499		1495	0.9757	0.97572	0.000175119
996	300.13	300.385	0.379598		1496	0.9759	0.97578	0.00010328
997	300.36	300.34	0.349062		1497	0.9761	0.97582	0.000139841
998	300.37	300.31	0.329916		1498	0.9759	0.97583	0.000141814
999	299.75	300.259	0.374861		1499	0.9759	0.97584	0.000142984
1000	300.55	300.251	0.366832		1500	0.9758	0.97583	0.000141814
1001	299.45	300.146	0.432106		1501	0.9755	0.97579	0.000172884
1002	398.86	309.987	31.2296		1502	0.9733	0.97554	0.000805812
1003	530.58	333.065	76.0184		1503	0.9701	0.97498	0.00189373
1004	571.79	360.265	105.669		1504	0.9673	0.97415	0.00305478
1005	516.05	381.789	113.82		1505	0.9653	0.97311	0.00407007
1006	425.06	394.282	110.674		1506	0.9643	0.97195	0.00477802
1007	369.75	401.221	106.216		1507	0.9641	0.97075	0.00511496
1008	371.01	408.285	100.984		1508	0.9641	0.96957	0.00515581
1009	401.48	418.458	93.6964		1509	0.9639	0.96837	0.00490941
1010	419.6	430.363	84.1248		1510	0.9638	0.96717	0.00432308
1011	406.65	441.083	71.467		1511	0.9633	0.96595	0.00331503
1012	374.33	438.63	73.4702		1512	0.9632	0.96494	0.00216651
1013	348.12	420.384	70.7019		1513	0.9632	0.96425	0.00124209
1014	343.08	397.513	50.3435		1514	0.9633	0.96385	0.000657013
1015	349.85	380.893	30.3108		1515	0.9632	0.96364	0.000442719
1016	357.82	374.169	26.6629		1516	0.9632	0.96353	0.000394546
1017	354.95	372.689	27.3377		1517	0.9633	0.96345	0.000343996
1018	342.43	369.831	28.9775		1518	0.9638	0.96342	0.000289828
1019	328.98	362.581	29.2475		1519	0.9643	0.96346	0.000377712
1020	324.97	353.118	23.4916		1520	0.9647	0.96355	0.000540062
1021	327.18	345.171	15.4282		1521	0.965	0.96372	0.000697296
1022	330.31	340.769	12.1064		1522	0.9652	0.96392	0.000809389
1023	330.85	339.042	12.1728		1523	0.9655	0.96415	0.000903389
1024	325.89	337.323	12.7398		1524	0.966	0.96442	0.0010174
1025	319.82	334.32	12.9956		1525	0.9665	0.96475	0.0011088
1026	316.48	330.186	11.131		1526	0.9666	0.96509	0.00110197
1027	316.72	326.363	7.72451		1527	0.9669	0.96545	0.00103843
1028	318.01	323.921	5.6667		1528	0.9673	0.9658	0.00100995
1029	318.21	322.844	5.62165		1529	0.9678	0.96615	0.00103843
1030	315.58	321.905	5.99865		1530	0.9682	0.9665	0.00108423
1031	312.82	320.469	6.30648		1531	0.9687	0.96687	0.00114509
1032	311.45	318.583	5.83926		1532	0.9691	0.96726	0.00117681
1033	311.31	316.629	4.36028		1533	0.9698	0.96769	0.00124584
1034	311.88	315.228	3.13169		1534	0.9701	0.9681	0.00130128
1035	312.61	314.507	2.76559		1535	0.9705	0.9685	0.00136789
1036	311.4	313.999	2.82875		1536	0.971	0.96894	0.00139619
1037	309.06	313.233	3.03935		1537	0.9713	0.96938	0.00137502
1038	307.73	312.205	2.98206		1538	0.9719	0.96984	0.00137129
1039	307.77	311.161	2.42084		1539	0.9723	0.97029	0.00136581
1040	307.83	310.386	2.06306		1540	0.9727	0.97074	0.00134181
1041	308.23	309.927	1.96986		1541	0.9731	0.97118	0.00131976
1042	307.76	309.558	1.99827		1542	0.9734	0.97161	0.00126618
1043	305.66	308.993	2.23285		1543	0.9738	0.97201	0.00126267
1044	305.47	308.352	2.23205		1544	0.9743	0.97243	0.00125526
1045	306.12	307.703	1.7473		1545	0.9746	0.97284	0.00122402
1046	305.23	307.086	1.33827		1546	0.975	0.97324	0.00120941
1047	306.11	306.791	1.16925		1547	0.9754	0.97365	0.00117308
1048	305.23	306.541	1.21263		1548	0.9757	0.97403	0.00115859
1049	305.01	306.265	1.21592		1549	0.9761	0.97441	0.00115128
1050	303.88	305.87	1.29034		1550	0.9763	0.97477	0.00111957
1051	304.35	305.482	1.06563		1551	0.9765	0.97511	0.00107129
1052	303.4	305.046	0.910716		1552	0.9769	0.97546	0.00102111
1053	303.25	304.805	1.0399		1553	0.9772	0.9758	0.000971825
1054	303.92	304.65	1.04526		1554	0.9775	0.97612	0.00094962
1055	302.75	304.313	1.06179		1555	0.9776	0.97642	0.000887944
1056	301.94	303.984	1.24072		1556	0.9778	0.9767	0.000829993
1057	303.04	303.677	1.01561		1557	0.978	0.97696	0.00078344
1058	302.16	303.37	0.956278		1558	0.9782	0.97721	0.000734015
1059	302	303.069	0.850587		1559	0.9782	0.97742	0.000679542
1060	302.86	302.967	0.802317		1560	0.9784	0.97763	0.000616532
1061	302.1	302.742	0.677098		1561	0.9786	0.97784	0.000542013
1062	301.53	302.555	0.731243		1562	0.9787	0.97802	0.000491709
1063	302.39	302.469	0.689822		1563	0.9789	0.97819	0.000470106
1064	301.32	302.209	0.55991		1564	0.979	0.97834	0.000464758
1065	301.55	302.089	0.559672		1565	0.979	0.97848	0.000426354
1066	301.48	302.043	0.59129		1566	0.9792	0.97862	0.000407704
1067	301.38	301.877	0.507347		1567	0.9793	0.97875	0.000395109
1068	300.9	301.751	0.580449		1568	0.9797	0.9789	0.000444722
1069	300.53	301.604	0.686783		1569	0.9799	0.97907	0.000471522
1070	300.54	301.372	0.601975		1570	0.9801	0.97924	0.000508156
1071	300.79	301.241	0.567498		1571	0.9805	0.97943	0.000590762
1072	301.22	301.21	0.558351		1572	0.9806	0.97962	0.000633859
1073	301	301.071	0.374802		1573	0.9807	0.9798	0.000661648
1074	299.49	300.888	0.611643		1574	0.9811	0.98001	0.000710946
1075	301.45	300.878	0.60033		1575	0.9813	0.98024	0.000719877
1076	300.54	300.784	0.568335		1576	0.9816	0.98048	0.000734544
1077	300.54	300.7	0.53133		1577	0.9816	0.98071	0.000682235
1078	300.4	300.65	0.533937		1578	0.9819	0.98093	0.000675031
1079	299.84	300.581	0.592536		1579	0.9822	0.98116	0.000676921
1080	300.25	300.552	0.60179		1580	0.9825	0.9814	0.000684755
1081	300.07	300.48	0.613116		1581	0.9826	0.98161	0.000699921
1082	300.18	300.376	0.559508		1582	0.9826	0.98181	0.000664078
1083	300.14	300.29	0.517451		1583	0.9826	0.982	0.00057735
1084	300.51	300.392	0.43642		1584	0.9828	0.98217	0.00053135
1085	300.3	300.277	0.228767		1585	0.983	0.98234	0.000492612
1086	300.71	300.294	0.255265		1586	0.983	0.98248	0.000456557
1087	300.5	300.29	0.251263		1587	0.9831	0.98263	0.000374314
1088	300.17	300.267	0.250601		1588	0.983	0.98274	0.000287518
1089	300.44	300.327	0.204616		1589	0.9832	0.98284	0.000250333
1090	299.57	300.259	0.315822		1590	0.9833	0.98292	0.000257337
1091	300.67	300.319	0.332481		1591	0.9835	0.98301	0.000288483
1092	300.01	300.302	0.344506		1592	0.9837	0.98312	0.00032249
1093	299.9	300.278	0.364807		1593	0.9837	0.98323	0.000312872
1094	300.34	300.261	0.356665		1594	0.9839	0.98334	0.00033731
1095	300.46	300.277	0.362156		1595	0.9844	0.98348	0.000451664
1096	300.03	300.209	0.334613		1596	0.9847	0.98365	0.000558271
1097	299.92	300.151	0.328784		1597	0.985	0.98384	0.00066366
1098	299.84	300.118	0.342922		1598	0.9853	0.98407	0.000734923
1099	301.1	300.184	0.456489		1599	0.9856	0.98431	0.000807534
1100	299.38	300.165	0.487767		1600	0.986	0.98458	0.000880404
1101	300.67	300.165	0.487767		1601	0.9864	0.98487	0.000959224
1102	300.41	300.205	0.49004		1602	0.9866	0.98516	0.00100355
1103	300.61	300.276	0.492368		1603	0.9867	0.98546	0.000966322
1104	300.78	300.32	0.51773		1604	0.9868	0.98575	0.00087718
1105	299.86	300.26	0.534208		1605	0.9871	0.98602	0.000829726
1106	300.67	300.324	0.541873		1606	0.9872	0.98627	0.00076165
1107	299.7	300.302	0.564108		1607	0.9874	0.98651	0.000691938
1108	300.24	300.342	0.541434		1608	0.9872	0.9867	0.000573488
1109	300.64	300.296	0.486648		1609	0.9874	0.98688	0.000461399
1110	300.06	300.364	0.380327		1610	0.9877	0.98705	0.000411636
1111	300.43	300.34	0.366181		1611	0.9878	0.98719	0.000404008
1112	300.29	300.328	0.365598		1612	0.988	0.98733	0.000419126
1113	300.47	300.314	0.356159		1613	0.9882	0.98748	0.000436654
1114	300.25	300.261	0.316314		1614	0.9884	0.98764	0.000452647
1115	299.44	300.219	0.393854		1615	0.9884	0.98777	0.000466786
1116	300.41	300.193	0.368542		1616	0.9884	0.98789	0.000458136
1117	300.25	300.248	0.325296		1617	0.9886	0.98801	0.000472464
1118	299.52	300.176	0.39867		1618	0.9886	0.98815	0.000408928
1119	300.46	300.158	0.378969		1619	0.9889	0.9883	0.000377124
1120	300.54	300.206	0.395227		1620	0.9891	0.98844	0.000389301
1121	300.12	300.175	0.387793		1621	0.9892	0.98858	0.000385285
1122	300.61	300.207	0.410854		1622	0.9892	0.9887	0.000371184
1123	300.47	300.207	0.410854		1623	0.9894	0.98882	0.000385285
1124	300.88	300.27	0.463153		1624	0.9897	0.98895	0.000442844
1125	300.26	300.352	0.361257		1625	0.9898	0.98909	0.000470106
1126	300.72	300.383	0.379621		1626	0.9897	0.98922	0.000436654
1127	300.15	300.373	0.384796		1627	0.9897	0.98933	0.000400139
1128	300.54	300.475	0.242407		1628	0.9897	0.98944	0.000320416
1129	301.3	300.559	0.355698		1629	0.9897	0.98952	0.000265832
1130	300.2	300.525	0.373519		1630	0.9899	0.9896	0.000244949
1131	300.86	300.599	0.357319		1631	0.9899	0.98967	0.000216282
1132	299.96	300.534	0.41029		1632	0.99	0.98975	0.000164992
1133	300.87	300.574	0.422669		1633	0.9903	0.98984	0.000195505
1134	300.59	300.545	0.409071		1634	0.9904	0.98991	0.000255821
1135	300.3	300.549	0.40616		1635	0.9906	0.98999	0.000331495
1136	300.71	300.548	0.405704		1636	0.9906	0.99008	0.000364539
1137	300.5	300.583	0.381955		1637	0.9907	0.99018	0.000385285
1138	300.5	300.579	0.382665		1638	0.991	0.99031	0.000422821
1139	301.33	300.582	0.38901		1639	0.9911	0.99045	0.000430116
1140	300.09	300.571	0.402339		1640	0.9912	0.99058	0.000441714
1141	300.33	300.518	0.394878		1641	0.9912	0.99071	0.000409471
1142	300.57	300.579	0.342781		1642	0.9913	0.99084	0.000362706
1143	301.02	300.594	0.35979		1643	0.9914	0.99095	0.000347211
1144	300.66	300.601	0.360384		1644	0.9916	0.99107	0.00034335
1145	300.29	300.6	0.361325		1645	0.9914	0.99115	0.000313581
1146	300.45	300.574	0.361884		1646	0.9915	0.99124	0.000263312
1147	299.79	300.503	0.439369		1647	0.9915	0.99132	0.000193218
1148	300.03	300.456	0.464165		1648	0.9915	0.99137	0.000163639
1149	299.6	300.283	0.42277		1649	0.9918	0.99144	0.000183787
1150	300.86	300.36	0.452769		1650	0.9919	0.99151	0.000213177
1151	299.67	300.294	0.502951		1651	0.992	0.99159	0.000233095
1152	299.98	300.235	0.501581		1652	0.9922	0.99168	0.000278089
1153	300.4	300.173	0.42646		1653	0.9923	0.99177	0.000319896
1154	299.8	300.087	0.403431		1654	0.9923	0.99184	0.000353396
1155	300.22	300.08	0.400111		1655	0.9924	0.99194	0.000356526
1156	299.22	299.957	0.458525		1656	0.9926	0.99205	0.000374907
1157	300.18	299.996	0.459328		1657	0.9925	0.99215	0.000343996
1158	300.01	299.994	0.459207		1658	0.9926	0.99226	0.000283627
1159	299.8	300.014	0.444252		1659	0.9926	0.99234	0.000250333
1160	300.64	299.992	0.401049		1660	0.9928	0.99243	0.000235938
1161	300.13	300.038	0.386115		1661	0.9929	0.99252	0.000225093
1162	299.95	300.035	0.386731		1662	0.9932	0.99262	0.000282056
1163	300.37	300.032	0.38369		1663	0.9932	0.99271	0.000310734
1164	298.73	299.925	0.562914		1664	0.9933	0.99281	0.000324722
1165	299.72	299.875	0.555963		1665	0.9933	0.9929	0.000323179
1166	299.1	299.863	0.572714		1666	0.9933	0.99297	0.000326769
1167	300.44	299.889	0.594203		1667	0.9935	0.99307	0.000319896
1168	300.03	299.891	0.594689		1668	0.9937	0.99318	0.000329309
1169	300.29	299.94	0.606429		1669	0.9939	0.99331	0.000331495
1170	299.85	299.861	0.554325		1670	0.9939	0.99342	0.000325918
1171	299.84	299.832	0.546215		1671	0.9936	0.99349	0.000272641
1172	299.34	299.771	0.565301		1672	0.9938	0.99355	0.000267706
1173	300.13	299.747	0.541645		1673	0.9937	0.9936	0.00024037
1174	299.72	299.846	0.409449		1674	0.9938	0.99365	0.000222361
1175	300.02	299.876	0.410182		1675	0.9937	0.99369	0.000185293
1176	298.88	299.854	0.459376		1676	0.9938	0.99374	0.000126491
1177	299.66	299.776	0.412666		1677	0.9939	0.99378	0.00010328
1178	300.3	299.803	0.439117		1678	0.9941	0.99382	0.000139841
1179	300.04	299.778	0.41475		1679	0.9944	0.99387	0.000231181
1180	299.74	299.767	0.414087		1680	0.9944	0.99392	0.000285968
1181	299.94	299.777	0.417241		1681	0.9944	0.994	0.000298142
1182	299.55	299.798	0.397626		1682	0.9945	0.99407	0.000326769
1183	299.98	299.783	0.386381		1683	0.9946	0.99416	0.00033731
1184	299.59	299.77	0.390896		1684	0.9948	0.99426	0.000365756
1185	298.76	299.644	0.491488		1685	0.995	0.99439	0.0003755
1186	300	299.756	0.420534		1686	0.9949	0.9945	0.000343188
1187	299.82	299.772	0.419518		1687	0.995	0.99461	0.000303498
1188	299.47	299.689	0.384056		1688	0.9951	0.99471	0.000280674
1189	300.11	299.696	0.391726		1689	0.995	0.99477	0.000271006
1190	299.51	299.673	0.395588		1690	0.9948	0.99481	0.000237814
1191	299.41	299.62	0.391323		1691	0.9948	0.99485	0.000190029
1192	298.72	299.537	0.4847		1692	0.995	0.9949	0.000149071
1193	299.07	299.446	0.477661		1693	0.9952	0.99496	0.00013499
1194	299.56	299.443	0.476749		1694	0.9951	0.99499	0.000128668
1195	299.34	299.501	0.415811		1695	0.9951	0.995	0.000133333
1196	299.37	299.438	0.377795		1696	0.995	0.99501	0.000128668
1197	300.36	299.492	0.466614		1697	0.995	0.99501	0.000128668
1198	300.26	299.571	0.52562		1698	0.9952	0.99502	0.000139841
1199	299.55	299.515	0.49047		1699	0.9953	0.99505	0.000164992
1200	299.32	299.496	0.49435		1700	0.9952	0.99509	0.000144914
1201	299.3	299.485	0.497689		1701	0.9952	0.99513	0.000105935
1202	299.55	299.568	0.418909		1702	0.9953	0.99516	0.000107497
1203	300.13	299.674	0.412962		1703	0.9957	0.99521	0.000202485
1204	299.72	299.69	0.41115		1704	0.9958	0.99528	0.000269979
1205	300.85	299.841	0.528782		1705	0.9959	0.99536	0.000323866
1206	299.54	299.858	0.514497		1706	0.9958	0.99544	0.000323866
1207	299.92	299.814	0.48475		1707	0.9958	0.99552	0.000301109
1208	299.92	299.78	0.461351		1708	0.996	0.9956	0.000312694
1209	299.8	299.805	0.454221		1709	0.9959	0.99566	0.000306232
1210	300.06	299.879	0.425818		1710	0.9959	0.99573	0.000266875
1211	299.69	299.918	0.382559		1711	0.9959	0.9958	0.000194365
1212	300.22	299.985	0.369391		1712	0.9961	0.99588	0.000113529
1213	299.56	299.928	0.388038		1713	0.9964	0.99595	0.000184089
1214	299.46	299.902	0.411523		1714	0.9964	0.99601	0.000223358
1215	299.43	299.76	0.268038		1715	0.9964	0.99606	0.000250333
1216	299.78	299.784	0.256654		1716	0.9967	0.99615	0.000302765
1217	299.58	299.75	0.259144		1717	0.9966	0.99623	0.000305687
1218	299.94	299.752	0.260674		1718	0.9967	0.9963	0.000326599
1219	300.02	299.774	0.274113		1719	0.9968	0.99639	0.000328126
1220	299.88	299.756	0.258723		1720	0.9967	0.99647	0.000290784
1221	299.55	299.742	0.266366		1721	0.9967	0.99655	0.000217307
1222	299.89	299.709	0.216305		1722	0.9968	0.99662	0.000161933
1223	299.83	299.736	0.212457		1723	0.997	0.99668	0.000181353
1224	299.19	299.709	0.262655		1724	0.9971	0.99675	0.000195789
1225	299.95	299.761	0.252562		1725	0.9972	0.99683	0.000200278
1226	299.57	299.74	0.259444		1726	0.9975	0.99691	0.000284605
1227	299.99	299.781	0.263711		1727	0.9976	0.99701	0.00033483
1228	300.48	299.835	0.343196		1728	0.9979	0.99713	0.000416467
1229	299.64	299.797	0.341469		1729	0.998	0.99725	0.000479004
1230	300.3	299.839	0.376813		1730	0.9983	0.99741	0.000538413
1231	299.58	299.842	0.374368		1731	0.9983	0.99757	0.000541705
1232	299.74	299.827	0.375235		1732	0.9984	0.99773	0.00052504
1233	300.36	299.88	0.411393		1733	0.9983	0.99786	0.000483506
1234	299.48	299.909	0.364949		1734	0.9984	0.99799	0.000428045
1235	300.02	299.916	0.366491		1735	0.9983	0.9981	0.000333333
1236	299.43	299.902	0.383458		1736	0.9986	0.99821	0.000292309
1237	299.83	299.886	0.382715		1737	0.9987	0.99832	0.000239444
1238	299.44	299.782	0.342565		1738	0.9987	0.9984	0.000216025
1239	299.95	299.813	0.342314		1739	0.9987	0.99847	0.000182878
1240	300.62	299.845	0.402554		1740	0.9988	0.99852	0.000198886
1241	300.2	299.907	0.404943		1741	0.9988	0.99857	0.000200278
1242	299.88	299.921	0.400928		1742	0.9989	0.99862	0.000214994
1243	299.5	299.835	0.388337		1743	0.9989	0.99868	0.000198886
1244	299.8	299.867	0.368512		1744	0.9991	0.99875	0.000212132
1245	299.98	299.863	0.36688		1745	0.9991	0.99883	0.000170294
1246	299.34	299.854	0.379567		1746	0.9989	0.99886	0.000150555
1247	299.73	299.844	0.381582		1747	0.9991	0.9989	0.000156347
1248	299.98	299.898	0.355365		1748	0.9991	0.99894	0.000150555
1249	299.65	299.868	0.363067		1749	0.9994	0.99901	0.000185293
1250	298.82	299.688	0.393723		1750	0.9996	0.99909	0.000246982
1251	299.83	299.651	0.355823		1751	0.9996	0.99917	0.000271006
1252	299.21	299.584	0.370681		1752	0.9994	0.99922	0.000261619
1253	298.9	299.524	0.429656		1753	0.9993	0.99926	0.000236643
1254	300.34	299.578	0.496875		1754	0.9993	0.99928	0.000229976
1255	299.84	299.564	0.486146		1755	0.9993	0.9993	0.000221108
1256	300.34	299.664	0.535313		1756	0.9992	0.99933	0.000176698
1257	300.04	299.695	0.548376		1757	0.9992	0.99934	0.000164655
1258	299.88	299.685	0.543492		1758	0.9995	0.99938	0.000147573
1259	300.52	299.772	0.603578		1759	0.9997	0.99941	0.000179196
1260	299.84	299.874	0.502553		1760	0.9999	0.99944	0.0002319
1261	299.11	299.802	0.558068		1761	0.9999	0.99947	0.000271006
1262	300.22	299.903	0.529697		1762	0.9999	0.99952	0.000301109
1263	299.87	300	0.398079		1763	1.0001	0.9996	0.000339935
1264	300.06	299.972	0.380987		1764	1.0002	0.99969	0.000369534
1265	299.51	299.939	0.407089		1765	0.9999	0.99975	0.000347211
1266	299.51	299.856	0.40081		1766	0.9998	0.99981	0.000288483
1267	299.39	299.791	0.419906		1767	0.9998	0.99987	0.000194651
1268	299.87	299.79	0.419682		1768	0.9999	0.99991	0.000144914
1269	299.24	299.662	0.36377		1769	1	0.99994	0.000126491
1270	299.44	299.622	0.364015		1770	1.0002	0.99997	0.000149443
1271	299.53	299.664	0.319937		1771	1.0002	1	0.000163299
1272	300.54	299.696	0.390048		1772	1.0003	1.00004	0.000183787
1273	299.38	299.647	0.396486		1773	1.0003	1.00006	0.000201108
1274	299.72	299.613	0.370886		1774	1.0005	1.00009	0.000242441
1275	299.21	299.583	0.391693		1775	1.0005	1.00015	0.000263523
1276	299.49	299.581	0.392158		1776	1.0007	1.00024	0.000283627
1277	300.5	299.692	0.479463		1777	1.0007	1.00033	0.000271006
1278	299.4	299.645	0.483098		1778	1.0007	1.00041	0.000246982
1279	299.96	299.717	0.469493		1779	1.0008	1.00049	0.000228279
1280	299.84	299.757	0.460219		1780	1.001	1.00057	0.000254078
1281	299.9	299.794	0.454782		1781	1.001	1.00065	0.000250555
1282	299.72	299.712	0.371657		1782	1.0011	1.00073	0.000254078
1283	300.04	299.778	0.364686		1783	1.0012	1.00082	0.00024404
1284	300.24	299.83	0.391578		1784	1.0013	1.0009	0.000258199
1285	299.64	299.873	0.335528		1785	1.0015	1.001	0.000278887
1286	298.73	299.797	0.484792		1786	1.0016	1.00109	0.000314289
1287	299.63	299.71	0.418091		1787	1.0018	1.0012	0.000352767
1288	300.01	299.771	0.412296		1788	1.002	1.00133	0.000386005
1289	299.67	299.742	0.407698		1789	1.0018	1.00143	0.000362246
1290	300.14	299.772	0.426323		1790	1.002	1.00153	0.00036833
1291	300.38	299.82	0.46738		1791	1.0019	1.00162	0.000332666
1292	298.93	299.741	0.546269		1792	1.002	1.00171	0.000296086
1293	299.99	299.736	0.54345		1793	1.0019	1.00178	0.000239444
1294	300.24	299.736	0.54345		1794	1.002	1.00185	0.000177951
1295	299.83	299.755	0.543042		1795	1.0021	1.00191	0.000144914
1296	300.16	299.898	0.416728		1796	1.0022	1.00197	0.000125167
1297	300.06	299.941	0.408097		1797	1.0022	1.00201	0.000128668
1298	300.23	299.963	0.418039		1798	1.0021	1.00202	0.000131656
1299	299.58	299.954	0.425942		1799	1.0023	1.00207	0.000133749
1300	299.16	299.856	0.486785		1800	1.0023	1.0021	0.000149071
1301	299.61	299.779	0.454519		1801	1.0024	1.00215	0.000158114
1302	298.94	299.78	0.45245		1802	1.0024	1.00219	0.000166333
1303	300.04	299.785	0.455296		1803	1.0023	1.00223	0.000133749
1304	300.33	299.794	0.466052		1804	1.0023	1.00226	0.000107497
1305	299.69	299.78	0.466952		1805	1.0022	1.00227	9.48683e-05
1306	299.23	299.687	0.475396		1806	1.002	1.00225	0.00012693
1307	299.25	299.606	0.473784		1807	1.0022	1.00225	0.00012693
1308	300.05	299.588	0.450279		1808	1.0024	1.00228	0.000122927
1309	299.55	299.585	0.450438		1809	1.0024	1.00229	0.000128668
1310	299.16	299.585	0.450438		1810	1.0025	1.00231	0.000144914
1311	299.33	299.557	0.457361		1811	1.0025	1.00232	0.000154919
1312	299.5	299.613	0.404669		1812	1.0026	1.00234	0.000177639
1313	300.26	299.635	0.435284		1813	1.0024	1.00235	0.000177951
1314	299.23	299.525	0.374944		1814	1.0024	1.00236	0.000177639
1315	299.81	299.537	0.382653		1815	1.0025	1.00239	0.000172884
1316	300.02	299.616	0.393621		1816	1.0026	1.00245	0.000117851
1317	299.61	299.652	0.372314		1817	1.0025	1.00248	7.88811e-05
1318	299.46	299.593	0.348203		1818	1.0024	1.00248	7.88811e-05
1319	300.1	299.648	0.382413		1819	1.0023	1.00247	9.48683e-05
1320	299.48	299.68	0.348967		1820	1.0023	1.00245	0.000108012
1321	299.38	299.685	0.343713		1821	1.0025	1.00245	0.000108012
1322	299.85	299.72	0.340588		1822	1.0027	1.00246	0.000126491
1323	300.18	299.712	0.32717		1823	1.0028	1.0025	0.000163299
1324	298.68	299.657	0.442946		1824	1.0031	1.00257	0.000245176
1325	300.37	299.713	0.496589		1825	1.0031	1.00263	0.000294581
1326	299.84	299.695	0.487402		1826	1.0032	1.00269	0.000344642
1327	299.35	299.669	0.499232		1827	1.0034	1.00278	0.000402216
1328	300.5	299.773	0.555959		1828	1.0031	1.00285	0.000389444
1329	299.78	299.741	0.544129		1829	1.0031	1.00293	0.00034335
1330	299.39	299.732	0.549642		1830	1.0031	1.00301	0.000264365
1331	299.86	299.78	0.536284		1831	1.003	1.00306	0.000195505
1332	299.44	299.739	0.545923		1832	1.0032	1.00311	0.000152388
1333	299.92	299.713	0.5285		1833	1.0034	1.00317	0.000133749
1334	299.54	299.799	0.394784		1834	1.0036	1.00322	0.00018738
1335	299.2	299.682	0.379848		1835	1.0035	1.00326	0.000201108
1336	299.89	299.687	0.382479		1836	1.0038	1.00332	0.000261619
1337	300.02	299.754	0.375506		1837	1.0037	1.00335	0.000287711
1338	300.77	299.781	0.43938		1838	1.004	1.00344	0.00033731
1339	299.78	299.781	0.43938		1839	1.0043	1.00356	0.000408792
1340	299.78	299.82	0.417586		1840	1.0043	1.00368	0.000434102
1341	300.48	299.882	0.467257		1841	1.0045	1.00383	0.000432178
1342	299.47	299.885	0.46419		1842	1.0048	1.00399	0.000467737
1343	298.86	299.779	0.565321		1843	1.0046	1.00411	0.00045326
1344	299.39	299.764	0.574286		1844	1.0049	1.00424	0.000476562
1345	299.79	299.823	0.539136		1845	1.0051	1.0044	0.000469042
1346	299.57	299.791	0.544191		1846	1.0054	1.00456	0.00051251
1347	299.45	299.734	0.547382		1847	1.0054	1.00473	0.000476212
1348	299.66	299.623	0.409011		1848	1.0055	1.00488	0.000456557
1349	300.24	299.669	0.452216		1849	1.0057	1.00502	0.000473286
1350	299.53	299.644	0.452308		1850	1.0056	1.00515	0.000430116
1351	299.54	299.55	0.343964		1851	1.0057	1.00527	0.000394546
1352	299.62	299.565	0.343358		1852	1.0058	1.00537	0.000388873
1353	299.82	299.661	0.244243		1853	1.0057	1.00548	0.000289828
1354	301.11	299.833	0.501909		1854	1.0054	1.00553	0.000211082
1355	299.5	299.804	0.512926		1855	1.0056	1.00558	0.000147573
1356	300.04	299.851	0.51063		1856	1.0057	1.00561	0.000137032
1357	299.56	299.862	0.502147		1857	1.0059	1.00566	0.000142984
1358	300.47	299.943	0.530473		1858	1.006	1.00571	0.000166333
1359	300	299.919	0.520885		1859	1.0059	1.00573	0.000176698
1360	298.63	299.829	0.655836		1860	1.006	1.00577	0.000188856
1361	300.17	299.892	0.655249		1861	1.006	1.0058	0.0002
1362	299.82	299.912	0.649047		1862	1.0063	1.00585	0.000254951
1363	299.19	299.849	0.688355		1863	1.0062	1.0059	0.000270801
1364	299.64	299.702	0.527253		1864	1.0062	1.00598	0.000220101
1365	299.83	299.735	0.523519		1865	1.0061	1.00603	0.000176698
1366	299.62	299.693	0.513075		1866	1.0062	1.00608	0.000139841
1367	299.51	299.688	0.514756		1867	1.0061	1.0061	0.000124722
1368	299.81	299.622	0.440273		1868	1.006	1.0061	0.000124722
1369	299.62	299.584	0.419952		1869	1.0064	1.00615	0.000135401
1370	299.58	299.679	0.255362		1870	1.0067	1.00622	0.000209762
1371	299.64	299.626	0.188338		1871	1.0066	1.00628	0.000225093
1372	300.02	299.646	0.219302		1872	1.0065	1.0063	0.000235702
1373	300.08	299.735	0.192657		1873	1.0064	1.00632	0.000234758
1374	299.68	299.739	0.190872		1874	1.0065	1.00635	0.000236878
1375	299.12	299.668	0.269229		1875	1.0065	1.00639	0.000223358
1376	299.29	299.635	0.294779		1876	1.0064	1.00641	0.000213177
1377	299.52	299.636	0.294324		1877	1.0064	1.00644	0.000183787
1378	299.99	299.654	0.31117		1878	1.0063	1.00647	0.00011595
1379	299.45	299.637	0.317807		1879	1.0066	1.00649	0.000119722
1380	299.81	299.66	0.321524		1880	1.0066	1.00648	0.00010328
1381	299.99	299.695	0.337746		1881	1.0067	1.00649	0.000119722
1382	299.07	299.6	0.36839		1882	1.0066	1.0065	0.000124722
1383	300.2	299.612	0.387235		1883	1.0065	1.00651	0.000119722
1384	299.64	299.608	0.386661		1884	1.0067	1.00653	0.000133749
1385	300.08	299.704	0.370891		1885	1.0065	1.00653	0.000133749
1386	299.24	299.699	0.377372		1886	1.0064	1.00653	0.000133749
1387	299.94	299.741	0.378607		1887	1.0066	1.00655	0.00012693
1388	299.7	299.712	0.368384		1888	1.0064	1.00656	0.000107497
1389	300.05	299.772	0.369829		1889	1.0068	1.00658	0.000131656
1390	299.39	299.73	0.388416		1890	1.0068	1.0066	0.000149071
1391	299.36	299.667	0.392628		1891	1.007	1.00663	0.000194651
1392	300.15	299.775	0.357095		1892	1.007	1.00667	0.000226323
1393	299.9	299.745	0.328912		1893	1.0071	1.00673	0.000254078
1394	299.54	299.735	0.333941		1894	1.0069	1.00675	0.000259272
1395	300.02	299.729	0.327531		1895	1.0067	1.00677	0.000245176
1396	299.08	299.713	0.356684		1896	1.0066	1.00679	0.000218327
1397	299.76	299.695	0.348401		1897	1.0066	1.00679	0.000218327
1398	299.73	299.698	0.348578		1898	1.0066	1.00681	0.000185293
1399	299.63	299.656	0.326027		1899	1.0064	1.00677	0.000226323
1400	299.15	299.632	0.355303		1900	1.0063	1.00672	0.000269979
1401	299.19	299.615	0.373371		1901	1.0061	1.00663	0.000312872
1402	299.14	299.514	0.348336		1902	1.0061	1.00654	0.000323866
1403	299	299.424	0.353748		1903	1.0061	1.00644	0.000283627
1404	299.32	299.402	0.352572		1904	1.0063	1.00638	0.000234758
1405	298.77	299.277	0.329985		1905	1.0063	1.00634	0.000206559
1406	299.88	299.357	0.371306		1906	1.0066	1.00634	0.000206559
1407	299.85	299.366	0.383064		1907	1.0066	1.00634	0.000206559
1408	299.64	299.357	0.374523		1908	1.0067	1.00635	0.000222361
1409	300.12	299.406	0.440459		1909	1.0068	1.00639	0.000264365
1410	300.86	299.577	0.623806		1910	1.0071	1.00647	0.00034335
1411	299.65	299.623	0.60888		1911	1.0074	1.0066	0.000424264
1412	299.51	299.66	0.587121		1912	1.0073	1.00672	0.000436654
1413	299.77	299.737	0.539507		1913	1.0074	1.00685	0.000424918
1414	300.21	299.826	0.536474		1914	1.0075	1.00697	0.000421769
1415	299.88	299.937	0.387988		1915	1.0077	1.00711	0.000406749
1416	299.76	299.925	0.391784		1916	1.0076	1.00721	0.000390014
1417	300.47	299.987	0.426147		1917	1.0076	1.00731	0.000341402
1418	299.69	299.992	0.421895		1918	1.0075	1.00739	0.000268535
1419	299.95	299.975	0.419583		1919	1.0076	1.00747	0.000176698
1420	300.01	299.89	0.284839		1920	1.0077	1.00753	0.000133749
1421	299.99	299.924	0.273057		1921	1.0078	1.00757	0.000149443
1422	300.33	300.006	0.257604		1922	1.008	1.00764	0.00017127
1423	300.05	300.034	0.243958		1923	1.008	1.0077	0.000182574
1424	300.03	300.016	0.236041		1924	1.008	1.00775	0.000190029
1425	299.83	300.011	0.239743		1925	1.0079	1.00777	0.000194651
1426	300.42	300.077	0.253423		1926	1.0078	1.00779	0.000185293
1427	300.01	300.031	0.212626		1927	1.0078	1.00781	0.000172884
1428	299.73	300.035	0.205764		1928	1.0078	1.00784	0.00013499
1429	299.79	300.019	0.218909		1929	1.0079	1.00787	0.000105935
1430	298.82	299.9	0.438077		1930	1.0079	1.00789	8.75595e-05
1431	299.57	299.858	0.448499		1931	1.0079	1.0079	8.16497e-05
1432	300.18	299.843	0.433206		1932	1.0079	1.00789	7.37865e-05
1433	300.31	299.869	0.454299		1933	1.0079	1.00788	6.32456e-05
1434	299.78	299.844	0.451324		1934	1.0079	1.00787	4.83046e-05
1435	298.96	299.757	0.531121		1935	1.0082	1.0079	0.00011547
1436	299.1	299.625	0.511713		1936	1.008	1.00792	0.000113529
1437	299.81	299.605	0.498737		1937	1.0081	1.00795	0.000117851
1438	299.69	299.601	0.497783		1938	1.0082	1.00799	0.000128668
1439	299.8	299.602	0.498215		1939	1.0086	1.00806	0.000227058
1440	299.97	299.717	0.424998		1940	1.0086	1.00813	0.000275076
1441	300.33	299.793	0.462122		1941	1.0086	1.0082	0.000298142
1442	300.6	299.835	0.517027		1942	1.0089	1.0083	0.000349603
1443	300.26	299.83	0.512141		1943	1.0092	1.00843	0.000419126
1444	300.59	299.911	0.564711		1944	1.0091	1.00855	0.000422295
1445	299.7	299.985	0.466125		1945	1.0091	1.00864	0.000435125
1446	300.46	300.121	0.367104		1946	1.009	1.00874	0.000383551
1447	299.39	300.079	0.425949		1947	1.0091	1.00884	0.000323866
1448	299.26	300.036	0.486922		1948	1.009	1.00892	0.000234758
1449	300.03	300.059	0.479918		1949	1.0089	1.00895	0.000206828
1450	299.84	300.046	0.484337		1950	1.0089	1.00898	0.000168655
1451	299.78	299.991	0.479709		1951	1.0089	1.00901	0.00011005
1452	299.67	299.898	0.436751		1952	1.0091	1.00903	0.000105935
1453	299.63	299.835	0.423982		1953	1.0091	1.00902	9.18937e-05
1454	299.73	299.749	0.330805		1954	1.0092	1.00903	0.000105935
1455	299.9	299.769	0.333548		1955	1.0092	1.00904	0.000117379
1456	299.51	299.674	0.235853		1956	1.0094	1.00908	0.000161933
1457	300.07	299.742	0.242798		1957	1.0097	1.00914	0.000254733
1458	299.7	299.786	0.176585		1958	1.0097	1.00921	0.000303498
1459	300.16	299.799	0.199803		1959	1.0095	1.00927	0.000294581
1460	299.53	299.768	0.216117		1960	1.0094	1.00932	0.000265832
1461	300.19	299.809	0.254185		1961	1.0095	1.00938	0.000225093
1462	300.06	299.848	0.260333		1962	1.0094	1.00941	0.000202485
1463	300.31	299.916	0.28473		1963	1.0096	1.00946	0.000177639
1464	299.99	299.942	0.277641		1964	1.0097	1.00951	0.000166333
1465	298.98	299.85	0.412688		1965	1.0097	1.00956	0.00013499
1466	299.82	299.881	0.395599		1966	1.0097	1.00959	0.000128668
1467	299.82	299.856	0.390191		1967	1.0098	1.0096	0.000141421
1468	299.81	299.867	0.38684		1968	1.0098	1.00961	0.000152388
1469	299.9	299.841	0.373466		1969	1.0101	1.00967	0.000211082
1470	299.85	299.873	0.357213		1970	1.0103	1.00976	0.000267499
1471	299.65	299.819	0.344559		1971	1.0103	1.00984	0.000298887
1472	299.46	299.759	0.350125		1972	1.0103	1.00993	0.000286938
1473	299.52	299.68	0.297097		1973	1.0103	1.01	0.000282843
1474	300.1	299.691	0.311536		1974	1.0102	1.01005	0.000267706
1475	299.21	299.714	0.256913		1975	1.0103	1.01011	0.000246982
1476	298.87	299.619	0.365892		1976	1.0103	1.01017	0.000205751
1477	299.65	299.602	0.359407		1977	1.0103	1.01022	0.000161933
1478	299.42	299.563	0.355467		1978	1.0101	1.01025	8.49837e-05
1479	299.23	299.496	0.347953		1979	1.0101	1.01025	8.49837e-05
1480	299.27	299.438	0.330279		1980	1.0099	1.01021	0.000137032
1481	299.36	299.409	0.32223		1981	1.01	1.01018	0.000147573
1482	299.84	299.447	0.350113		1982	1.0102	1.01017	0.000141814
1483	300.59	299.554	0.504407		1983	1.0101	1.01015	0.000135401
1484	300.11	299.555	0.505618		1984	1.0103	1.01016	0.000142984
1485	299.34	299.568	0.497366		1985	1.0102	1.01015	0.000135401
1486	300.17	299.698	0.463388		1986	1.0101	1.01013	0.000125167
1487	300.23	299.756	0.49212		1987	1.0101	1.01011	0.00011005
1488	300.18	299.832	0.493149		1988	1.0101	1.01011	0.00011005
1489	299.86	299.895	0.445652		1989	1.0099	1.01009	0.000128668
1490	300.28	299.996	0.400422		1990	1.0098	1.01008	0.000147573
1491	299.13	299.973	0.445123		1991	1.0099	1.01007	0.000156702
1492	300.07	299.996	0.443426		1992	1.01	1.01005	0.000150923
1493	299.68	299.905	0.399145		1993	1.01	1.01004	0.000150555
1494	300.25	299.919	0.409456		1994	1.0102	1.01003	0.000133749
1495	301.09	300.094	0.498736		1995	1.0103	1.01004	0.000150555
1496	299.62	300.039	0.519325		1996	1.0105	1.01008	0.000209762
1497	299.99	300.015	0.515046		1997	1.0108	1.01015	0.000310018
1498	300.19	300.016	0.515411		1998	1.0106	1.0102	0.000339935
1499	299.64	299.994	0.527367		1999	1.0106	1.01027	0.00034335
1500	299.95	299.961	0.517718		2000	1.0105	1.01034	0.000306232
1501	300.37	300.085	0.439096		2001	1.0104	1.01039	0.000264365
1502	328.95	302.973	9.13794		2002	1.01	1.01039	0.000264365
1503	366.66	309.671	21.98		2003	1.0092	1.01031	0.000450802
1504	376.57	317.303	30.0967		2004	1.0083	1.01012	0.000781452
1505	359.72	323.166	32.223		2005	1.0081	1.0099	0.00100333
1506	333.01	326.505	31.2266		2006	1.0079	1.00964	0.00115585
1507	318.16	328.322	30.0176		2007	1.0079	1.00935	0.00119559
1508	318.77	330.18	28.6256		2008	1.008	1.00909	0.0011761
1509	328.22	333.038	26.5921		2009	1.0081	1.00884	0.00108136
1510	333.29	336.372	23.9406		2010	1.0078	1.00857	0.000949912
1511	328.86	339.221	20.6491		2011	1.0079	1.00832	0.000714609
1512	319.07	338.233	21.4173		2012	1.0081	1.00813	0.000402906
1513	312.83	332.85	20.2093		2013	1.0081	1.00802	0.000147573
1514	311.93	326.386	14.0796		2014	1.0082	1.00801	0.000128668
1515	314.15	321.829	8.26653		2015	1.0085	1.00805	0.000201384
1516	316.13	320.141	7.40863		2016	1.0085	1.00811	0.000237814
1517	314.7	319.795	7.59		2017	1.0085	1.00817	0.000254078
1518	310.79	318.997	8.11134		2018	1.0087	1.00824	0.000295146
1519	308.11	316.986	8.0634		2019	1.0087	1.0083	0.000323179
1520	306.81	314.338	6.26079		2020	1.0091	1.00843	0.000359166
1521	307.57	312.209	3.97728		2021	1.0091	1.00855	0.000362859
1522	310.32	311.334	3.18342		2022	1.0096	1.0087	0.000454606
1523	308.16	310.867	3.28063		2023	1.0096	1.00885	0.000481318
1524	306.83	310.357	3.48694		2024	1.0098	1.00901	0.000506513
1525	304.99	309.441	3.58169		2025	1.01	1.00916	0.000558172
1526	305.43	308.371	2.89353		2026	1.01	1.00931	0.000562633
1527	304.88	307.389	2.05048		2027	1.0102	1.00948	0.000547317
1528	304.88	306.798	1.7974		2028	1.0103	1.00964	0.000527468
1529	304.12	306.399	1.91294		2029	1.0106	1.00983	0.000492274
1530	304.25	306.143	2.02012		2030	1.0104	1.00996	0.00044771
1531	302.83	305.669	2.19648		2031	1.0104	1.01009	0.000347851
1532	303.29	304.966	1.58137		2032	1.0105	1.01018	0.00032249
1533	303.45	304.495	1.17307		2033	1.0108	1.0103	0.000305505
1534	303.73	304.185	0.853545		2034	1.0112	1.01044	0.000365756
1535	304.04	304.09	0.805509		2035	1.0115	1.01059	0.000460555
1536	303.68	303.915	0.658774		2036	1.0115	1.01074	0.000490351
1537	303.03	303.73	0.616045		2037	1.0117	1.01089	0.00053427
1538	302.49	303.491	0.583047		2038	1.012	1.01106	0.000592921
1539	301.86	303.265	0.731304		2039	1.012	1.0112	0.000635959
1540	302.88	303.128	0.650091		2040	1.0122	1.01138	0.000639097
1541	302.99	303.144	0.643881		2041	1.0123	1.01157	0.000596378
1542	301.8	302.995	0.766975		2042	1.0121	1.01173	0.000480856
1543	302.21	302.871	0.785259		2043	1.0119	1.01184	0.000353396
1544	302.04	302.702	0.761341		2044	1.0118	1.0119	0.000274874
1545	301.13	302.411	0.74914		2045	1.0118	1.01193	0.000240601
1546	301.94	302.237	0.610975		2046	1.0119	1.01197	0.000188856
1547	301.7	302.104	0.561965		2047	1.0119	1.01199	0.000166333
1548	301	301.955	0.640317		2048	1.0118	1.01197	0.000176698
1549	301.15	301.884	0.689496		2049	1.0116	1.01193	0.000211082
1550	300.95	301.691	0.64863		2050	1.0117	1.01188	0.000198886
1551	300.98	301.49	0.494481		2051	1.0121	1.01186	0.000157762
1552	300.47	301.357	0.574264		2052	1.012	1.01185	0.000143372
1553	300.98	301.234	0.497911		2053	1.0122	1.01188	0.000181353
1554	301.26	301.156	0.411156		2054	1.0125	1.01195	0.000263523
1555	301.21	301.164	0.411372		2055	1.0126	1.01203	0.000326769
1556	300.61	301.031	0.34171		2056	1.0128	1.01212	0.000402216
1557	299.72	300.833	0.463083		2057	1.0129	1.01222	0.000461399
1558	301.32	300.865	0.486375		2058	1.0127	1.01231	0.000458136
1559	300.4	300.79	0.495289		2059	1.0125	1.0124	0.000385861
1560	300.5	300.745	0.499561		2060	1.0127	1.0125	0.000305505
1561	299.77	300.624	0.576873		2061	1.0127	1.01256	0.000275681
1562	300.6	300.637	0.574477		2062	1.013	1.01266	0.000227058
1563	300.66	300.605	0.562025		2063	1.0134	1.01278	0.000269979
1564	300.96	300.575	0.530288		2064	1.0136	1.01289	0.000354181
1565	300.81	300.535	0.490674		2065	1.0137	1.013	0.000418994
1566	300.87	300.561	0.501851		2066	1.0139	1.01311	0.000497661
1567	300.6	300.649	0.405995		2067	1.0139	1.01321	0.000548635
1568	301.2	300.637	0.3852		2068	1.0139	1.01333	0.000555878
1569	300.53	300.65	0.378447		2069	1.0139	1.01347	0.000496767
1570	299.88	300.588	0.44981		2070	1.014	1.0136	0.000439697
1571	299.95	300.606	0.415751		2071	1.0143	1.01376	0.000359629
1572	300.42	300.588	0.419915		2072	1.0145	1.01391	0.000317805
1573	299.94	300.516	0.465456		2073	1.0144	1.01401	0.000296086
1574	300.51	300.471	0.438747		2074	1.0145	1.0141	0.000294392
1575	299.89	300.379	0.455886		2075	1.0144	1.01417	0.000271006
1576	300.3	300.322	0.422053		2076	1.0144	1.01422	0.000261619
1577	300.07	300.269	0.416505		2077	1.0146	1.01429	0.000260128
1578	300.52	300.201	0.281127		2078	1.0145	1.01435	0.000227303
1579	300.08	300.156	0.257647		2079	1.0143	1.01439	0.000166333
1580	299.56	300.124	0.31024		2080	1.0143	1.01442	0.00010328
1581	299.19	300.048	0.428247		2081	1.0144	1.01443	9.48683e-05
1582	301.2	300.126	0.555622		2082	1.0143	1.01441	9.94429e-05
1583	299.68	300.1	0.571159		2083	1.0142	1.01439	0.000119722
1584	299.86	300.035	0.556103		2084	1.0144	1.01438	0.000113529
1585	299.86	300.032	0.557052		2085	1.0142	1.01436	0.000126491
1586	300.48	300.05	0.569444		2086	1.0142	1.01434	0.00013499
1587	300.24	300.067	0.572636		2087	1.0142	1.0143	0.000105409
1588	300.55	300.07	0.575345		2088	1.0142	1.01427	8.23273e-05
1589	300.43	300.105	0.586558		2089	1.0145	1.01429	0.00011005
1590	300.05	300.154	0.555622		2090	1.0143	1.01429	0.00011005
1591	300.26	300.261	0.44044		2091	1.0145	1.0143	0.000124722
1592	299.18	300.059	0.424878		2092	1.0144	1.01431	0.000128668
1593	300	300.091	0.404734		2093	1.0146	1.01435	0.000150923
1594	299.69	300.074	0.41884		2094	1.0145	1.01436	0.000157762
1595	300.22	300.11	0.413844		2095	1.0146	1.0144	0.000163299
1596	299.12	299.974	0.494373		2096	1.0146	1.01444	0.000157762
1597	300.78	300.028	0.552706		2097	1.0146	1.01448	0.000139841
1598	300.59	300.032	0.557032		2098	1.0145	1.01451	9.94429e-05
1599	300.63	300.052	0.576171		2099	1.0145	1.01451	9.94429e-05
1600	300.24	300.071	0.579223		2100	1.0145	1.01453	6.74949e-05
1601	300.06	300.051	0.575412		2101	1.0147	1.01455	8.49837e-05
1602	299	300.033	0.607601		2102	1.0148	1.01459	9.94429e-05
1603	300.52	300.085	0.626423		2103	1.0149	1.01462	0.000139841
1604	300.34	300.15	0.614492		2104	1.0148	1.01465	0.000143372
1605	299.82	300.11	0.622397		2105	1.0151	1.0147	0.0002
1606	299.63	300.161	0.548806		2106	1.0153	1.01477	0.000271006
1607	299.76	300.059	0.514705		2107	1.0153	1.01484	0.000309839
1608	300.3	300.03	0.48899		2108	1.0152	1.01491	0.000303498
1609	300.07	299.974	0.442498		2109	1.0154	1.015	0.000301846
1610	299.66	299.916	0.441769		2110	1.0155	1.0151	0.000282843
1611	300.65	299.975	0.498849		2111	1.0155	1.01518	0.000269979
1612	299.92	300.067	0.366274		2112	1.0155	1.01525	0.000250555
1613	299.69	299.984	0.345678		2113	1.0155	1.01531	0.000228279
1614	299.84	299.934	0.323941		2114	1.0156	1.01539	0.000159513
1615	300.5	300.002	0.365993		2115	1.0156	1.01544	0.00013499
1616	300.49	300.088	0.369889		2116	1.0155	1.01546	0.000126491
1617	300.34	300.146	0.358025		2117	1.0154	1.01547	0.00011595
1618	299.83	300.099	0.366316		2118	1.0156	1.01551	7.37865e-05
1619	300.4	300.132	0.378089		2119	1.0158	1.01555	0.000108012
1620	300.45	300.211	0.349998		2120	1.016	1.0156	0.000176383
1621	300.21	300.167	0.314538		2121	1.0162	1.01567	0.000254078
1622	300.74	300.249	0.348088		2122	1.0164	1.01576	0.000333999
1623	300.42	300.322	0.289436		2123	1.0164	1.01585	0.000374907
1624	299.72	300.31	0.313156		2124	1.0163	1.01592	0.000388158
1625	299.54	300.214	0.386902		2125	1.0162	1.01598	0.000379473
1626	300.29	300.194	0.376067		2126	1.0164	1.01607	0.000359166
1627	300.13	300.173	0.372858		2127	1.0166	1.01619	0.000307137
1628	299.93	300.183	0.36387		2128	1.0167	1.0163	0.000266667
1629	299.68	300.111	0.38668		2129	1.0167	1.01639	0.000228279
1630	299.38	300.004	0.428257		2130	1.0165	1.01644	0.000183787
1631	300.28	300.011	0.432549		2131	1.0163	1.01645	0.000171594
1632	299.66	299.903	0.358858		2132	1.0162	1.01643	0.000188856
1633	299.62	299.823	0.317597		2133	1.0163	1.01642	0.000193218
1634	299.29	299.78	0.359444		2134	1.0163	1.01642	0.000193218
1635	299.49	299.775	0.363479		2135	1.0166	1.01646	0.000183787
1636	299.77	299.723	0.315667		2136	1.0166	1.01648	0.00018738
1637	299.83	299.693	0.285503		2137	1.0167	1.01649	0.000196921
1638	300.13	299.713	0.309912		2138	1.017	1.01652	0.000248551
1639	299.64	299.709	0.310643		2139	1.0172	1.01657	0.000326769
1640	299.7	299.741	0.288692		2140	1.017	1.01662	0.000352136
1641	300.32	299.745	0.297144		2141	1.0168	1.01667	0.000336815
1642	299.35	299.714	0.322118		2142	1.0167	1.01672	0.000293636
1643	300.43	299.795	0.390448		2143	1.0167	1.01676	0.000254733
1644	299.27	299.793	0.393363		2144	1.0167	1.0168	0.0002
1645	299.85	299.829	0.378754		2145	1.017	1.01684	0.000195505
1646	299.44	299.796	0.398335		2146	1.0171	1.01689	0.000191195
1647	299.72	299.785	0.398811		2147	1.0171	1.01693	0.000188856
1648	301.51	299.923	0.674752		2148	1.0172	1.01695	0.000206828
1649	300.44	300.003	0.68482		2149	1.017	1.01693	0.000188856
1650	300.24	300.057	0.679543		2150	1.017	1.01693	0.000188856
1651	300.55	300.08	0.693189		2151	1.0171	1.01696	0.000189737
1652	299.7	300.115	0.66029		2152	1.017	1.01699	0.000166333
1653	299.46	300.018	0.679833		2153	1.0173	1.01705	0.000158114
1654	299.53	300.044	0.652469		2154	1.0174	1.01712	0.000139841
1655	300.09	300.068	0.648944		2155	1.0174	1.01716	0.000157762
1656	300.07	300.131	0.610654		2156	1.0173	1.01718	0.000161933
1657	299.23	300.082	0.664577		2157	1.0174	1.01721	0.000172884
1658	300.16	299.947	0.442168		2158	1.0174	1.01723	0.000182878
1659	299.73	299.876	0.410046		2159	1.0173	1.01726	0.000164655
1660	299.64	299.816	0.394467		2160	1.017	1.01726	0.000164655
1661	299.68	299.729	0.298978		2161	1.0168	1.01723	0.000216282
1662	299.72	299.731	0.298829		2162	1.0167	1.0172	0.000266667
1663	299.76	299.761	0.283253		2163	1.0169	1.01716	0.000279682
1664	299.28	299.736	0.315144		2164	1.0171	1.01713	0.000266875
1665	299.89	299.716	0.295943		2165	1.0171	1.0171	0.000249444
1666	300.32	299.741	0.336896		2166	1.0169	1.01706	0.000245855
1667	299.96	299.814	0.289643		2167	1.017	1.01702	0.000214994
1668	299.32	299.73	0.299778		2168	1.0169	1.01697	0.000170294
1669	299.28	299.685	0.331838		2169	1.017	1.01694	0.000126491
1670	300.22	299.743	0.371425		2170	1.0168	1.01692	0.000131656
1671	300.09	299.784	0.38604		2171	1.017	1.01694	0.000126491
1672	299.82	299.794	0.385492		2172	1.0172	1.01699	0.000119722
1673	299.55	299.773	0.393193		2173	1.0174	1.01704	0.00017127
1674	298.87	299.732	0.465112		2174	1.0175	1.01708	0.000225093
1675	300.36	299.779	0.504897		2175	1.0176	1.01713	0.000279086
1676	300.3	299.777	0.50255		2176	1.0175	1.01719	0.000288483
1677	300.56	299.837	0.559425		2177	1.0175	1.01724	0.000295146
1678	299.58	299.863	0.538373		2178	1.0174	1.01729	0.000272641
1679	300.14	299.949	0.502382		2179	1.0174	1.01733	0.000254078
1680	299.82	299.909	0.494266		2180	1.0175	1.0174	0.000176383
1681	300.13	299.913	0.496052		2181	1.0178	1.01748	0.000154919
1682	299.39	299.87	0.522919		2182	1.0178	1.01754	0.000150555
1683	299.51	299.866	0.525784		2183	1.0175	1.01755	0.000143372
1684	300	299.979	0.392469		2184	1.0174	1.01754	0.000150555
1685	299.93	299.936	0.368938		2185	1.0175	1.01753	0.000149443
1686	300.12	299.918	0.353264		2186	1.0176	1.01754	0.000150555
1687	299.46	299.808	0.298098		2187	1.0178	1.01757	0.000170294
1688	299.5	299.8	0.305869		2188	1.0179	1.01762	0.00018738
1689	299.88	299.774	0.284027		2189	1.018	1.01768	0.000204396
1690	299.68	299.76	0.284956		2190	1.0181	1.01774	0.0002319
1691	300.79	299.826	0.423115		2191	1.0182	1.01778	0.000274064
1692	299.83	299.87	0.394659		2192	1.0181	1.01781	0.000292309
1693	300.91	300.01	0.489648		2193	1.0182	1.01788	0.000293636
1694	299.49	299.959	0.516623		2194	1.0183	1.01797	0.000266875
1695	300.22	299.988	0.522915		2195	1.0185	1.01807	0.000258414
1696	299.92	299.968	0.521127		2196	1.0183	1.01814	0.000206559
1697	299.83	300.005	0.493452		2197	1.0183	1.01819	0.000172884
1698	299.77	300.032	0.469558		2198	1.0183	1.01823	0.000141814
1699	299.48	299.992	0.499996		2199	1.0183	1.01826	0.000117379
1700	299.15	299.939	0.561099		2200	1.0181	1.01826	0.000117379
1701	299.29	299.789	0.506128		2201	1.0179	1.01823	0.000163639
1702	299.25	299.731	0.533405		2202	1.018	1.01822	0.000175119
1703	300.37	299.677	0.414971		2203	1.0181	1.01821	0.000179196
1704	298.86	299.614	0.487925		2204	1.0181	1.01819	0.000179196
1705	299.3	299.522	0.44589		2205	1.0181	1.01815	0.000143372
1706	299.22	299.452	0.431169		2206	1.0182	1.01814	0.00013499
1707	299.58	299.427	0.413711		2207	1.0182	1.01813	0.000125167
1708	299.75	299.425	0.411913		2208	1.0184	1.01814	0.000142984
1709	300.4	299.517	0.515322		2209	1.0187	1.01818	0.000225093
1710	299.8	299.582	0.504773		2210	1.0185	1.01822	0.00024404
1711	300.18	299.671	0.525599		2211	1.0185	1.01828	0.000229976
1712	300.02	299.748	0.513329		2212	1.0183	1.01831	0.0002079
1713	300.21	299.732	0.493914		2213	1.0183	1.01833	0.000194651
1714	299.2	299.766	0.435461		2214	1.0183	1.01835	0.000177951
1715	299.93	299.829	0.405064		2215	1.0182	1.01836	0.000164655
1716	299.58	299.865	0.358213		2216	1.0182	1.01836	0.000164655
1717	299.64	299.871	0.353379		2217	1.0183	1.01837	0.000156702
1718	300.13	299.909	0.359303		2218	1.0184	1.01837	0.000156702
1719	300.11	299.88	0.325372		2219	1.0185	1.01835	0.000117851
1720	299.72	299.872	0.328525		2220	1.0185	1.01835	0.000117851
1721	299.8	299.834	0.310419		2221	1.0184	1.01834	0.000107497
1722	300.06	299.838	0.313326		2222	1.0182	1.01833	0.00011595
1723	299.94	299.811	0.288346		2223	1.018	1.0183	0.000156347
1724	301.26	300.017	0.477285		2224	1.0179	1.01826	0.000201108
1725	299.83	300.007	0.480348		2225	1.0179	1.01823	0.000231181
1726	299.46	299.995	0.493519		2226	1.0182	1.01823	0.000231181
1727	300.39	300.07	0.490555		2227	1.0183	1.01823	0.000231181
1728	300.41	300.098	0.502213		2228	1.0186	1.01825	0.000254951
1729	299.27	300.014	0.566161		2229	1.0186	1.01826	0.000267499
1730	299.87	300.029	0.559453		2230	1.0186	1.01827	0.000279086
1731	299.76	300.025	0.561412		2231	1.0187	1.0183	0.000309121
1732	299.72	299.991	0.569297		2232	1.0189	1.01837	0.000359166
1733	299.59	299.956	0.583366		2233	1.0189	1.01846	0.000368782
1734	299.8	299.81	0.361109		2234	1.019	1.01857	0.00034657
1735	300.21	299.848	0.382791		2235	1.0189	1.01867	0.000266875
1736	299.98	299.9	0.358794		2236	1.0187	1.01872	0.000209762
1737	298.87	299.748	0.440752		2237	1.0187	1.01876	0.000150555
1738	299.47	299.654	0.379918		2238	1.0188	1.01878	0.000139841
1739	299.3	299.657	0.376653		2239	1.0188	1.0188	0.000124722
1740	299.46	299.616	0.37319		2240	1.0189	1.01883	0.000105935
1741	300.16	299.656	0.409965		2241	1.0187	1.01883	0.000105935
1742	300.06	299.69	0.429496		2242	1.0187	1.01881	0.00011005
1743	299.67	299.698	0.428169		2243	1.0188	1.0188	0.000105409
1744	299.44	299.662	0.433738		2244	1.0189	1.01879	8.75595e-05
1745	299.6	299.601	0.388657		2245	1.0189	1.01879	8.75595e-05
1746	300.38	299.641	0.448044		2246	1.019	1.01882	0.00010328
1747	298.95	299.649	0.433217		2247	1.0189	1.01884	9.66092e-05
1748	299.32	299.634	0.442598		2248	1.0189	1.01885	9.71825e-05
1749	299.81	299.685	0.42901		2249	1.0191	1.01888	0.000122927
1750	299.02	299.641	0.474774		2250	1.0192	1.01891	0.000159513
1751	300.02	299.627	0.45959		2251	1.0192	1.01896	0.000164655
1752	300.32	299.653	0.492951		2252	1.0192	1.01901	0.000152388
1753	299.86	299.672	0.497322		2253	1.0192	1.01905	0.000143372
1754	299.32	299.66	0.504931		2254	1.0194	1.0191	0.000169967
1755	299.45	299.645	0.509122		2255	1.0194	1.01915	0.000177951
1756	299.8	299.587	0.445098		2256	1.0193	1.01918	0.000175119
1757	299.18	299.61	0.413333		2257	1.0191	1.0192	0.000149071
1758	299.6	299.638	0.400799		2258	1.0192	1.01923	0.000105935
1759	299.36	299.593	0.404586		2259	1.0193	1.01925	9.71825e-05
1760	300.18	299.709	0.387999		2260	1.0194	1.01927	0.000105935
1761	300.68	299.775	0.489609		2261	1.0192	1.01927	0.000105935
1762	299.56	299.699	0.453246		2262	1.0191	1.01926	0.000117379
1763	300.22	299.735	0.480908		2263	1.019	1.01924	0.000142984
1764	299.75	299.778	0.458374		2264	1.019	1.0192	0.000149071
1765	300.59	299.892	0.506925		2265	1.0191	1.01917	0.000133749
1766	300.16	299.928	0.512419		2266	1.0192	1.01916	0.000126491
1767	299.62	299.972	0.456942		2267	1.0194	1.01919	0.000144914
1768	300	300.012	0.437869		2268	1.0196	1.01923	0.000194651
1769	300.07	300.083	0.373186		2269	1.0196	1.01926	0.000227058
1770	299.96	300.061	0.373317		2270	1.0195	1.01927	0.000235938
1771	300.4	300.033	0.329682		2271	1.0197	1.01932	0.000269979
1772	299.93	300.07	0.288944		2272	1.02	1.01941	0.000331495
1773	300.58	300.106	0.329316		2273	1.0199	1.0195	0.000329983
1774	299.99	300.13	0.308581		2274	1.0201	1.01961	0.000328126
1775	299.66	300.037	0.294356		2275	1.02	1.0197	0.000294392
1776	300.4	300.061	0.314588		2276	1.02	1.01978	0.000248551
1777	300.24	300.123	0.276849		2277	1.0201	1.01985	0.000227303
1778	299.76	300.099	0.298271		2278	1.0201	1.0199	0.000221108
1779	300.04	300.096	0.298746		2279	1.0203	1.01997	0.000226323
1780	299.57	300.057	0.340948		2280	1.0201	1.02003	0.000156702
1781	299.96	300.013	0.31948		2281	1.02	1.02006	0.000107497
1782	300.15	300.035	0.320702		2282	1.02	1.02006	0.000107497
1783	299.74	299.951	0.267725		2283	1.0201	1.02008	9.18937e-05
1784	299.54	299.906	0.296693		2284	1.0202	1.02009	9.94429e-05
1785	299.5	299.89	0.315172		2285	1.0202	1.02011	9.94429e-05
1786	300.09	299.859	0.27168		2286	1.0201	1.02012	9.18937e-05
1787	300.31	299.866	0.283243		2287	1.02	1.02011	9.94429e-05
1788	300.27	299.917	0.306958		2288	1.0199	1.02009	0.000119722
1789	299.21	299.834	0.374735		2289	1.0201	1.02007	9.48683e-05
1790	300.17	299.894	0.375801		2290	1.02	1.02006	9.66092e-05
1791	300	299.898	0.376793		2291	1.0197	1.02003	0.000149443
1792	299.96	299.879	0.367346		2292	1.0196	1.01999	0.000202485
1793	299.55	299.86	0.380029		2293	1.0196	1.01994	0.0002319
1794	300.55	299.961	0.417864		2294	1.0198	1.0199	0.000216025
1795	299.18	299.929	0.466511		2295	1.02	1.01988	0.000193218
1796	299.7	299.89	0.467856		2296	1.0197	1.01984	0.000183787
1797	299.42	299.801	0.463716		2297	1.0199	1.01983	0.000176698
1798	300.71	299.845	0.529386		2298	1.0197	1.01981	0.000179196
1799	299.7	299.894	0.484887		2299	1.0197	1.01977	0.000149443
1800	300.58	299.935	0.526377		2300	1.0199	1.01976	0.00013499
1801	299.08	299.843	0.590274		2301	1.02	1.01979	0.000152388
1802	300.33	299.88	0.609699		2302	1.02	1.01983	0.000149443
1803	299.59	299.884	0.607421		2303	1.0199	1.01986	0.000126491
1804	300.02	299.831	0.564455		2304	1.0198	1.01986	0.000126491
1805	300.12	299.925	0.520561		2305	1.02	1.01986	0.000126491
1806	299.93	299.948	0.514561		2306	1.0199	1.01988	0.000113529
1807	299.48	299.954	0.508029		2307	1.0198	1.01987	0.00011595
1808	300.21	299.904	0.446199		2308	1.0197	1.01987	0.00011595
1809	299.41	299.875	0.469734		2309	1.0196	1.01986	0.00013499
1810	299.64	299.781	0.402173		2310	1.0195	1.01982	0.000175119
1811	300.33	299.906	0.3511		2311	1.0196	1.01978	0.000175119
1812	299.32	299.805	0.360717		2312	1.0198	1.01976	0.000157762
1813	299.36	299.782	0.382617		2313	1.0196	1.01973	0.000156702
1814	300.45	299.825	0.43316		2314	1.0195	1.0197	0.000169967
1815	299.31	299.744	0.447368		2315	1.0196	1.01966	0.00013499
1816	300.47	299.798	0.501615		2316	1.0198	1.01965	0.000117851
1817	299.94	299.844	0.490175		2317	1.0201	1.01968	0.000181353
1818	299.83	299.806	0.47308		2318	1.0202	1.01973	0.000245176
1819	299.86	299.851	0.452166		2319	1.0201	1.01978	0.000265832
1820	300.4	299.927	0.476003		2320	1.0202	1.01985	0.000275882
1821	300.02	299.896	0.456538		2321	1.0203	1.01992	0.000293636
1822	299.88	299.952	0.410008		2322	1.0203	1.01997	0.000312872
1823	300.34	300.05	0.367726		2323	1.0204	1.02005	0.000310018
1824	299.64	299.969	0.358932		2324	1.0202	1.02012	0.00024404
1825	300.41	300.079	0.297898		2325	1.0202	1.02018	0.000161933
1826	299.99	300.031	0.26472		2326	1.0204	1.02024	0.000107497
1827	299.32	299.969	0.347929		2327	1.0203	1.02026	9.66092e-05
1828	300.54	300.04	0.386695		2328	1.0203	1.02027	9.48683e-05
1829	300.61	300.115	0.419265		2329	1.0202	1.02028	7.88811e-05
1830	299.65	300.04	0.429573		2330	1.0201	1.02027	9.48683e-05
1831	299.62	300	0.44979		2331	1.0203	1.02027	9.48683e-05
1832	299.11	299.923	0.531163		2332	1.0203	1.02027	9.48683e-05
1833	299.21	299.81	0.552369		2333	1.0203	1.02026	8.43274e-05
1834	300.46	299.892	0.584272		2334	1.0201	1.02025	9.71825e-05
1835	300.05	299.856	0.559369		2335	1.02	1.02023	0.000125167
1836	299.53	299.81	0.566		2336	1.02	1.02019	0.000128668
1837	301.07	299.985	0.660341		2337	1.0201	1.02017	0.000125167
1838	299.47	299.878	0.646972		2338	1.02	1.02014	0.000126491
1839	300.19	299.836	0.606542		2339	1.0199	1.02011	0.000144914
1840	299.3	299.801	0.62818		2340	1.0199	1.02009	0.000159513
1841	299.89	299.828	0.625332		2341	1.0198	1.02004	0.000164655
1842	299.78	299.895	0.573609		2342	1.0201	1.02002	0.000139841
1843	300.03	299.977	0.521004		2343	1.0202	1.02001	0.000119722
1844	299.3	299.861	0.530565		2344	1.0201	1.02001	0.000119722
1845	299.56	299.812	0.533787		2345	1.0201	1.02002	0.000122927
1846	299.92	299.851	0.52507		2346	1.02	1.02002	0.000122927
1847	299.47	299.691	0.313491		2347	1.0201	1.02002	0.000122927
1848	299.5	299.694	0.311277		2348	1.0203	1.02005	0.000150923
1849	300.16	299.691	0.306066		2349	1.0203	1.02009	0.000159513
1850	299.68	299.729	0.274042		2350	1.0202	1.02012	0.000147573
1851	299.98	299.738	0.281299		2351	1.0201	1.02015	9.71825e-05
1852	299.9	299.75	0.285813		2352	1.0199	1.02013	0.000125167
1853	299.57	299.704	0.272446		2353	1.02	1.02011	0.000128668
1854	300.09	299.783	0.256344		2354	1.02	1.0201	0.000133333
1855	299.65	299.792	0.249123		2355	1.0201	1.0201	0.000133333
1856	300.31	299.831	0.297263		2356	1.0202	1.02012	0.000131656
1857	299.11	299.795	0.36084		2357	1.0203	1.02014	0.000142984
1858	300.12	299.857	0.357772		2358	1.0202	1.02013	0.000133749
1859	299.92	299.833	0.34293		2359	1.0202	1.02012	0.000122927
1860	300	299.865	0.341996		2360	1.0202	1.02012	0.000122927
1861	299.63	299.83	0.346795		2361	1.0201	1.02012	0.000122927
1862	299.7	299.81	0.348074		2362	1.0198	1.02011	0.000144914
1863	299.55	299.808	0.34966		2363	1.0199	1.0201	0.000156347
1864	299.62	299.761	0.338967		2364	1.0199	1.02009	0.000166333
1865	299.95	299.791	0.341319		2365	1.0197	1.02005	0.000206828
1866	299.91	299.751	0.29388		2366	1.0197	1.02	0.000226078
1867	300.41	299.881	0.26493		2367	1.0197	1.01994	0.000217051
1868	299.41	299.81	0.287904		2368	1.0195	1.01987	0.000235938
1869	299.92	299.81	0.287904		2369	1.0194	1.01979	0.000246982
1870	299.89	299.799	0.281877		2370	1.0195	1.01972	0.000214994
1871	300.4	299.876	0.331401		2371	1.0197	1.01968	0.000168655
1872	299.94	299.9	0.325883		2372	1.0197	1.01967	0.000163639
1873	300.07	299.952	0.304624		2373	1.0196	1.01964	0.000142984
1874	299.82	299.972	0.286426		2374	1.0194	1.01959	0.000128668
1875	300.3	300.007	0.304268		2375	1.0195	1.01957	0.000125167
1876	299.69	299.985	0.319627		2376	1.0192	1.01952	0.000161933
1877	299.25	299.869	0.356603		2377	1.0192	1.01947	0.000176698
1878	300.11	299.939	0.323675		2378	1.0194	1.01946	0.000177639
1879	300.44	299.991	0.360014		2379	1.0194	1.01946	0.000177639
1880	300.08	300.01	0.359104		2380	1.0196	1.01947	0.000182878
1881	299.81	299.951	0.335607		2381	1.0194	1.01944	0.000164655
1882	299.25	299.882	0.402404		2382	1.0195	1.01942	0.000139841
1883	299.91	299.866	0.397246		2383	1.0194	1.0194	0.000124722
1884	299.86	299.87	0.396933		2384	1.0194	1.0194	0.000124722
1885	300.08	299.848	0.375996		2385	1.0192	1.01937	0.000133749
1886	299.9	299.869	0.372035		2386	1.0191	1.01936	0.000150555
1887	300.22	299.966	0.314756		2387	1.019	1.01934	0.000183787
1888	300.38	299.993	0.339118		2388	1.019	1.0193	0.000210819
1889	300.21	299.97	0.312161		2389	1.0189	1.01925	0.000241523
1890	299.37	299.899	0.361246		2390	1.0187	1.01916	0.000263312
1891	299.4	299.858	0.394231		2391	1.0187	1.01909	0.000284605
1892	300.03	299.936	0.332973		2392	1.0185	1.01899	0.000299815
1893	299.77	299.922	0.337105		2393	1.0186	1.01891	0.000284605
1894	300.24	299.96	0.350492		2394	1.0189	1.01886	0.000227058
1895	300.01	299.953	0.348522		2395	1.0191	1.01885	0.000212132
1896	299.69	299.932	0.358261		2396	1.019	1.01884	0.000201108
1897	299.91	299.901	0.343688		2397	1.0191	1.01885	0.000212132
1898	299.96	299.859	0.301752		2398	1.0192	1.01887	0.000235938
1899	299.18	299.756	0.341767		2399	1.0192	1.0189	0.000258199
1900	299.63	299.782	0.318217		2400	1.0191	1.01894	0.000254733
1901	300.46	299.888	0.351625		2401	1.0195	1.01902	0.000293636
1902	300.59	299.944	0.415537		2402	1.0197	1.01914	0.000302581
1903	300.1	299.977	0.413281		2403	1.0195	1.01923	0.000254078
1904	299.77	299.93	0.406721		2404	1.0195	1.01929	0.000237814
1905	299.72	299.901	0.410703		2405	1.0197	1.01935	0.000259272
1906	300	299.932	0.404662		2406	1.0197	1.01942	0.000248551
1907	299.42	299.883	0.43607		2407	1.0194	1.01945	0.000222361
1908	299.92	299.879	0.435468		2408	1.0195	1.01948	0.000204396
1909	300.01	299.962	0.359994		2409	1.0196	1.01952	0.000181353
1910	299.67	299.966	0.356096		2410	1.0195	1.01956	0.000107497
1911	300.14	299.934	0.319242		2411	1.0196	1.01957	0.000105935
1912	298.85	299.76	0.388616		2412	1.0197	1.01957	0.000105935
1913	299.62	299.712	0.371208		2413	1.0195	1.01957	0.000105935
1914	299.62	299.697	0.371635		2414	1.0196	1.01958	0.00010328
1915	299.65	299.69	0.371812		2415	1.0197	1.01958	0.00010328
1916	299.84	299.674	0.360253		2416	1.0197	1.01958	0.00010328
1917	299.65	299.697	0.349414		2417	1.0195	1.01959	8.75595e-05
1918	300.02	299.707	0.357835		2418	1.0198	1.01962	0.00010328
1919	300.17	299.723	0.376004		2419	1.0198	1.01964	0.000117379
1920	299.49	299.705	0.383065		2420	1.0201	1.0197	0.000176383
1921	299.58	299.649	0.352087		2421	1.0199	1.01973	0.000182878
1922	299.91	299.755	0.219355		2422	1.0199	1.01975	0.000190029
1923	299.85	299.778	0.215654		2423	1.0198	1.01978	0.000168655
1924	299.36	299.752	0.249791		2424	1.0201	1.01983	0.000182878
1925	299.67	299.754	0.248962		2425	1.02	1.01986	0.000183787
1926	299.81	299.751	0.24799		2426	1.02	1.01989	0.000179196
1927	299.97	299.783	0.25408		2427	1.0201	1.01995	0.00012693
1928	299.7	299.751	0.240714		2428	1.0201	1.01998	0.000122927
1929	300.1	299.744	0.22785		2429	1.02	1.02	0.000105409
1930	300.08	299.803	0.231135		2430	1.0199	1.01998	0.00010328
1931	299.21	299.766	0.292316		2431	1.02	1.01999	9.94429e-05
1932	300.24	299.799	0.326954		2432	1.02	1.02	9.42809e-05
1933	299.8	299.794	0.326469		2433	1.02	1.02002	6.32456e-05
1934	300.1	299.868	0.299956		2434	1.02	1.02001	5.67646e-05
1935	299.95	299.896	0.292392		2435	1.02	1.02001	5.67646e-05
1936	299.7	299.885	0.298003		2436	1.0202	1.02003	8.23273e-05
1937	300.53	299.941	0.361584		2437	1.02	1.02002	7.88811e-05
1938	299.75	299.946	0.358212		2438	1.02	1.02001	7.37865e-05
1939	299.17	299.853	0.42776		2439	1.02	1.02001	7.37865e-05
1940	299.73	299.818	0.421395		2440	1.0201	1.02003	6.74949e-05
1941	299.35	299.832	0.400771		2441	1.0202	1.02005	8.49837e-05
1942	300.35	299.843	0.414489		2442	1.0202	1.02007	9.48683e-05
1943	299.3	299.793	0.448975		2443	1.0201	1.02008	9.18937e-05
1944	299.31	299.714	0.458359		2444	1.0201	1.02009	8.75595e-05
1945	299.75	299.694	0.451225		2445	1.0202	1.02011	8.75595e-05
1946	300.1	299.734	0.469188		2446	1.0201	1.0201	8.16497e-05
1947	299.91	299.672	0.385884		2447	1.02	1.0201	8.16497e-05
1948	300.51	299.748	0.468871		2448	1.02	1.0201	8.16497e-05
1949	300.69	299.9	0.505613		2449	1.0201	1.02011	7.37865e-05
1950	300.1	299.937	0.505328		2450	1.02	1.0201	8.16497e-05
1951	300.38	300.04	0.476538		2451	1.0199	1.02007	9.48683e-05
1952	300.35	300.04	0.476538		2452	1.0198	1.02003	0.00011595
1953	299.68	300.078	0.423131		2453	1.0197	1.01999	0.000152388
1954	299.62	300.109	0.368434		2454	1.0196	1.01994	0.000189737
1955	299.8	300.114	0.363324		2455	1.0196	1.01988	0.000193218
1956	300.45	300.149	0.378372		2456	1.0196	1.01983	0.000194651
1957	299.6	300.118	0.411388		2457	1.0196	1.01979	0.000196921
1958	299.73	300.04	0.402658		2458	1.0196	1.01975	0.000190029
1959	300.12	299.983	0.335097		2459	1.0196	1.0197	0.000149071
1960	300.31	300.004	0.349514		2460	1.0194	1.01964	0.00013499
1961	300.14	299.98	0.328431		2461	1.0196	1.01961	9.94429e-05
1962	300.32	299.977	0.324792		2462	1.0197	1.0196	8.16497e-05
1963	300	300.009	0.307587		2463	1.02	1.01963	0.000149443
1964	299.69	300.016	0.298411		2464	1.02	1.01967	0.000188856
1965	300.04	300.04	0.288598		2465	1.0201	1.01972	0.000229976
1966	300.15	300.01	0.254864		2466	1.02	1.01976	0.000241293
1967	300.43	300.093	0.241295		2467	1.0199	1.01979	0.000237814
1968	299.83	300.103	0.226178		2468	1.02	1.01983	0.000235938
1969	300.12	300.103	0.226178		2469	1.02	1.01987	0.000226323
1970	299.74	300.046	0.239639		2470	1.0199	1.01992	0.000154919
1971	299.99	300.031	0.237788		2471	1.02	1.01996	0.000107497
1972	299.6	299.959	0.249286		2472	1.0202	1.02001	8.75595e-05
1973	300.47	300.006	0.297516		2473	1.0199	1.02	9.42809e-05
1974	299.98	300.035	0.276697		2474	1.02	1.02	9.42809e-05
1975	300.23	300.054	0.283518		2475	1.02	1.01999	8.75595e-05
1976	298.95	299.934	0.44585		2476	1.02	1.01999	8.75595e-05
1977	300.29	299.92	0.430478		2477	1.0199	1.01999	8.75595e-05
1978	300.44	299.981	0.458608		2478	1.0199	1.01998	9.18937e-05
1979	299.7	299.939	0.463668		2479	1.0197	1.01995	0.00012693
1980	300.81	300.046	0.531187		2480	1.0197	1.01993	0.000149443
1981	299.51	299.998	0.557829		2481	1.0197	1.0199	0.000163299
1982	300.15	300.053	0.54109		2482	1.02	1.01988	0.000131656
1983	300.25	300.031	0.526528		2483	1.0201	1.0199	0.000149071
1984	299.8	300.013	0.531519		2484	1.0201	1.01991	0.000159513
1985	300.73	300.063	0.575867		2485	1.02	1.01991	0.000159513
1986	299.67	300.135	0.453192		2486	1.0199	1.0199	0.000156347
1987	300.06	300.112	0.450279		2487	1.0198	1.01989	0.000159513
1988	299.73	300.041	0.448787		2488	1.0198	1.01988	0.000161933
1989	300.33	300.104	0.439727		2489	1.0198	1.01989	0.000152388
1990	301.21	300.144	0.521647		2490	1.0198	1.0199	0.000141421
1991	300.35	300.228	0.473634		2491	1.0196	1.01989	0.000159513
1992	300.25	300.238	0.472859		2492	1.0197	1.01986	0.000164655
1993	299.12	300.125	0.590146		2493	1.0198	1.01983	0.000141814
1994	300.05	300.15	0.580057		2494	1.0198	1.0198	0.000105409
1995	299.72	300.049	0.555247		2495	1.0198	1.01978	7.88811e-05
1996	299.37	300.019	0.585291		2496	1.0198	1.01977	6.74949e-05
1997	299.58	299.971	0.601026		2497	1.0196	1.01975	8.49837e-05
1998	300.31	300.029	0.603167		2498	1.0195	1.01972	0.000113529
[truncated: 4,002 more rows]

[truncated: 11 more sheets: Fig.S9 - L1C, Fig.S9 - L1B, Fig.S9 - L2A, Fig.S9 - L2B, Fig.S9 - L3A, Fig.S10 - L1A, Fig.S10 - L1B, Fig.S10 - L1C, Fig.S10 - L2A, Fig.S10 - L2B, Fig.S10 - L3A]
